# Supplementary material for: 5-Bromo-5-bromo­methyl-2-phen­oxy-1,3,2-dioxaphospho­rinan-2-one
Source: Acta Crystallogr Sect E Struct Rep Online. 2008 Oct 31;64(Pt 11):o2228–9. doi: 10.1107/S1600536808033631 (PMC2959742; doi:10.1107/S1600536808033631)
Supplement: Supplementary file 1 [file e-64-o2228-sup1.cif]

##############################################################################
###                                                                        ###
###        Electronic paper (Acta Crystallographica Section E)             ###
###                                                                        ###
##############################################################################
#                                                                            #
# This CIF contains the data in a paper accepted for publication in Acta     #
# Crystallographica Section E. It conforms to the requirements of Notes      #
# for Authors for Section E, and has been peer reviewed under the auspices   #
# of the IUCr Commission on Journals.                                        #
#                                                                            #
# Full details of the Crystallographic Information File format               #
# are given in the paper "The Crystallographic Information File (CIF):       #
# a New Standard Archive File for Crystallography" by S. R. Hall, F. H.      #
# Allen and I. D. Brown [Acta Cryst. (1991), A47, 655-685].                  #
#                                                                            #
# The current version of the core CIF dictionary is obtainable from          #
# ftp://ftp.iucr.org/pub/cif_core.dic. The current version number is 2.4.    #
#                                                                            #
# Software is freely available for graphical display of the structure(s) in  #
# this CIF.  For information consult the CIF home page http://www.iucr.org/  #
# cif/home.html                                                              #
#                                                                            #
# This file may be used for bona fide research purposes within the           #
# scientific community so long as proper attribution is given to the journal # 
# article from which it was obtained.                                        #
#                                                                            #
##############################################################################
                                             
data_global
_audit_creation_method     'form.cif (version 2.0)'
_journal_data_validation_number     ?
_journal_date_recd_electronic     2008-10-12
_journal_date_accepted     2008-10-15
_journal_name_full     'Acta Crystallographica, Section E'
_journal_year     2008
_journal_volume     64
_journal_issue     11
_journal_page_first     o2228
_journal_page_last     o2229
_journal_paper_category     QO
_journal_coeditor_code     IS2349
_publ_contact_author_name     'Professor Fun, Hoong-Kun'
_publ_contact_author_address
;
X-ray Crystallography Unit
School of Physics
Universiti Sains Malaysia
11800 USM, Penang
Malaysia
;
_publ_contact_author_email     hkfun@usm.my
_publ_contact_author_fax     '6 04 6579150'
_publ_contact_author_phone     '6 04 6577888  Ext. 3690'
_publ_section_title
;
5-Bromo-5-bromomethyl-2-phenoxy-1,3,2-dioxaphosphorinan-2-one
;
loop_
    _publ_author_name
    _publ_author_footnote
    _publ_author_address
    'Hoong-Kun Fun' ?
;
X-ray Crystallography Unit
School of Physics
Universiti Sains Malaysia
11800 USM, Penang
Malaysia
;
    'Suchada Chantrapromma'
;
Additional correspondence author, e-mail: suchada.c@psu.ac.th.
;
;
Crystal Materials Research Unit
Department of Chemistry
Faculty of Science
Prince of Songkla University
Hat-Yai, Songkhla 90112
Thailand
;
    'Avijit Kr. Adak' ?
;
Department of Chemistry
Purdue University
West Lafayette
IN 47907
USA
;
    'Annada C. Maity' ?
;
Department of Chemistry
Bengal Engineering and Science University
Shibpur
Howrah 711 103
India
;
    'Shyamaprosad Goswami' ?
;
Department of Chemistry
Bengal Engineering and Science University
Shibpur
Howrah 711 103
India
;
data_I
_audit_creation_method     SHELXL97
_chemical_name_systematic
;
5-Bromo-5-bromomethyl-2-phenoxy-1,3,2-dioxaphosphorinan-2-one
;
_chemical_name_common
;
;
_chemical_formula_moiety     'C10 H11 Br2 O4 P'
_chemical_formula_sum     'C10 H11 Br2 O4 P'
_chemical_formula_iupac     'C10 H11 Br2 O4 P'
_chemical_formula_weight     385.96
_chemical_melting_point     ?
_chemical_melting_point_gt     361
_chemical_melting_point_lt     362
_symmetry_cell_setting     monoclinic
_symmetry_space_group_name_H-M     'P 21/c'
_symmetry_space_group_name_Hall     '-P 2ybc'
loop_
    _symmetry_equiv_pos_as_xyz
    'x, y, z'
    '-x, y+1/2, -z+1/2'
    '-x, -y, -z'
    'x, -y-1/2, z-1/2'
_cell_length_a     12.1315(3)
_cell_length_b     6.30950(10)
_cell_length_c     16.8901(3)
_cell_angle_alpha     90.00
_cell_angle_beta     92.196(2)
_cell_angle_gamma     90.00
_cell_volume     1291.88(4)
_cell_formula_units_Z     4
_cell_measurement_reflns_used     3756
_cell_measurement_theta_min     2.41
_cell_measurement_theta_max     29.99
_cell_measurement_temperature     296(2)
_exptl_crystal_description     needle
_exptl_crystal_colour     colourless
_exptl_crystal_size_max     0.45
_exptl_crystal_size_mid     0.10
_exptl_crystal_size_min     0.05
_exptl_crystal_density_diffrn     1.984
_exptl_crystal_density_meas     ?
_exptl_crystal_density_method     'not measured'
_exptl_crystal_F_000     752
_exptl_absorpt_coefficient_mu     6.397
_exptl_absorpt_correction_type     multi-scan
_exptl_absorpt_process_details     '(SADABS; Bruker, 2005)'
_exptl_absorpt_correction_T_min     0.1561
_exptl_absorpt_correction_T_max     0.7255
_exptl_special_details
;
;
_diffrn_ambient_temperature     296(2)
_diffrn_radiation_type     MoK\a
_diffrn_radiation_wavelength     0.71073
_diffrn_radiation_source     'fine-focus sealed tube'
_diffrn_radiation_monochromator     graphite
_diffrn_measurement_device_type     'Bruker APEXII CCD area-detector'
_diffrn_measurement_method     \w
_diffrn_detector_area_resol_mean     8.33
_diffrn_reflns_number     16007
_diffrn_reflns_av_R_equivalents     0.0715
_diffrn_reflns_av_sigmaI/netI     0.0657
_diffrn_reflns_theta_min     2.41
_diffrn_reflns_theta_max     29.99
_diffrn_reflns_theta_full     29.99
_diffrn_measured_fraction_theta_max     0.998
_diffrn_measured_fraction_theta_full     0.998
_diffrn_reflns_limit_h_min     -15
_diffrn_reflns_limit_h_max     17
_diffrn_reflns_limit_k_min     -8
_diffrn_reflns_limit_k_max     8
_diffrn_reflns_limit_l_min     -22
_diffrn_reflns_limit_l_max     23
_diffrn_standards_number     0
_diffrn_standards_interval_count     ?
_diffrn_standards_interval_time     ?
_diffrn_standards_decay_%     ?
_refine_special_details
;
Refinement of <i>F</i>^2^ against ALL reflections. The weighted <i>R</i>-factor
<i>wR</i> and goodness of fit <i>S</i> are based on <i>F</i>^2^, conventional
<i>R</i>-factors <i>R</i> are based on <i>F</i>, with <i>F</i> set to zero for
negative <i>F</i>^2^. The threshold expression of <i>F</i>^2^ >
\s(<i>F</i>^2^) is used only for calculating <i>R</i>-factors(gt) <i>etc</i>.
and is not relevant to the choice of reflections for refinement.
<i>R</i>-factors based on <i>F</i>^2^ are statistically about twice as large
as those based on <i>F</i>, and <i>R</i>- factors based on ALL data will be
even larger.
;
_reflns_number_total     3756
_reflns_number_gt     1952
_reflns_threshold_expression     I>2\s(I)
_refine_ls_structure_factor_coef     Fsqd
_refine_ls_matrix_type     full
_refine_ls_R_factor_all     0.1137
_refine_ls_R_factor_gt     0.0473
_refine_ls_wR_factor_gt     0.1114
_refine_ls_wR_factor_ref     0.1421
_refine_ls_goodness_of_fit_ref     0.992
_refine_ls_restrained_S_all     0.992
_refine_ls_number_reflns     3756
_refine_ls_number_parameters     154
_refine_ls_number_restraints     0
_refine_ls_hydrogen_treatment     constr
_refine_ls_weighting_scheme     calc
_refine_ls_weighting_details
       'calc w = 1/[\s^2^(Fo^2^)+(0.0636P)^2^+0.3299P] where P=(Fo^2^+2Fc^2^)/3'
_atom_sites_solution_hydrogens     geom
_atom_sites_solution_primary     direct
_atom_sites_solution_secondary     difmap
_refine_ls_shift/su_max     0.001
_refine_ls_shift/su_mean     0.000
_refine_diff_density_max     0.671
_refine_diff_density_min     -0.913
_refine_ls_extinction_method     none
_refine_ls_extinction_coef     ?
loop_
    _atom_type_symbol
    _atom_type_description
    _atom_type_scat_dispersion_real
    _atom_type_scat_dispersion_imag
    _atom_type_scat_source
    'C' 'C' 0.0033 0.0016
                         'International Tables Vol C Tables 4.2.6.8 and 6.1.1.4'
    'H' 'H' 0.0000 0.0000
                         'International Tables Vol C Tables 4.2.6.8 and 6.1.1.4'
    'O' 'O' 0.0106 0.0060
                         'International Tables Vol C Tables 4.2.6.8 and 6.1.1.4'
    'P' 'P' 0.1023 0.0942
                         'International Tables Vol C Tables 4.2.6.8 and 6.1.1.4'
    'Br' 'Br' -0.2901 2.4595
                         'International Tables Vol C Tables 4.2.6.8 and 6.1.1.4'
_computing_data_collection     'APEX2 (Bruker, 2005)'
_computing_cell_refinement     'APEX2 (Bruker, 2005)'
_computing_data_reduction     'SAINT (Bruker, 2005)'
_computing_structure_solution     'SHELXTL (Sheldrick, 2008)'
_computing_structure_refinement     'SHELXTL (Sheldrick, 2008)'
_computing_molecular_graphics     'SHELXTL (Sheldrick, 2008)'
_computing_publication_material
;
SHELXTL (Sheldrick, 2008) and PLATON (Spek, 2003)
;
loop_
    _atom_site_type_symbol
    _atom_site_label
    _atom_site_fract_x
    _atom_site_fract_y
    _atom_site_fract_z
    _atom_site_U_iso_or_equiv
    _atom_site_adp_type
    _atom_site_calc_flag
    _atom_site_refinement_flags
    _atom_site_occupancy
    _atom_site_disorder_assembly
    _atom_site_disorder_group
    Br Br1 0.60424(5) 0.36096(9) 0.21315(3) 0.0610(2) Uani d . 1 . .
    Br Br2 0.53167(5) 0.78769(10) 0.08461(4) 0.0719(2) Uani d . 1 . .
    P P1 0.88523(11) 0.20179(19) 0.12969(8) 0.0438(3) Uani d . 1 . .
    O O1 0.8686(3) 0.3316(5) 0.20749(18) 0.0463(8) Uani d . 1 . .
    O O2 0.7744(3) 0.2261(5) 0.0802(2) 0.0495(8) Uani d . 1 . .
    O O3 0.9159(3) -0.0157(5) 0.1448(3) 0.0677(11) Uani d . 1 . .
    O O4 0.9665(3) 0.3340(5) 0.0784(2) 0.0504(8) Uani d . 1 . .
    C C1 0.7093(4) 0.5327(6) 0.1542(3) 0.0376(10) Uani d . 1 . .
    C C2 0.8186(4) 0.5375(7) 0.2016(3) 0.0443(11) Uani d . 1 . .
    H H2A 0.8687 0.6340 0.1764 0.053 Uiso calc R 1 . .
    H H2B 0.8063 0.5908 0.2544 0.053 Uiso calc R 1 . .
    C C3 0.7229(4) 0.4330(7) 0.0740(3) 0.0453(11) Uani d . 1 . .
    H H3B 0.6511 0.4192 0.0472 0.054 Uiso calc R 1 . .
    H H3C 0.7677 0.5250 0.0422 0.054 Uiso calc R 1 . .
    C C4 0.6653(4) 0.7573(7) 0.1467(3) 0.0519(13) Uani d . 1 . .
    H H4A 0.7214 0.8449 0.1235 0.062 Uiso calc R 1 . .
    H H4B 0.6535 0.8115 0.1994 0.062 Uiso calc R 1 . .
    C C5 1.0807(4) 0.3235(7) 0.0921(3) 0.0408(11) Uani d . 1 . .
    C C6 1.1335(5) 0.4950(9) 0.1258(3) 0.0619(15) Uani d . 1 . .
    H H6A 1.0939 0.6132 0.1413 0.074 Uiso calc R 1 . .
    C C7 1.2469(6) 0.4884(12) 0.1362(3) 0.077(2) Uani d . 1 . .
    H H7A 1.2841 0.6040 0.1585 0.092 Uiso calc R 1 . .
    C C8 1.3055(5) 0.3123(14) 0.1139(3) 0.077(2) Uani d . 1 . .
    H H8A 1.3817 0.3087 0.1217 0.092 Uiso calc R 1 . .
    C C9 1.2510(5) 0.1428(10) 0.0803(3) 0.0640(16) Uani d . 1 . .
    H H9A 1.2904 0.0241 0.0651 0.077 Uiso calc R 1 . .
    C C10 1.1368(4) 0.1479(8) 0.0688(3) 0.0494(12) Uani d . 1 . .
    H H10A 1.0993 0.0336 0.0458 0.059 Uiso calc R 1 . .
loop_
    _atom_site_aniso_label
    _atom_site_aniso_U_11
    _atom_site_aniso_U_22
    _atom_site_aniso_U_33
    _atom_site_aniso_U_12
    _atom_site_aniso_U_13
    _atom_site_aniso_U_23
    Br1 0.0439(3) 0.0719(4) 0.0680(4) -0.0032(3) 0.0128(3) 0.0258(3)
    Br2 0.0560(4) 0.0786(4) 0.0810(5) 0.0177(3) 0.0001(3) 0.0093(3)
    P1 0.0372(7) 0.0360(6) 0.0585(8) -0.0025(5) 0.0049(6) 0.0049(5)
    O1 0.0419(19) 0.0494(18) 0.0472(19) 0.0009(15) -0.0047(15) 0.0109(14)
    O2 0.048(2) 0.0423(17) 0.058(2) 0.0006(15) -0.0007(17) -0.0115(15)
    O3 0.056(2) 0.0374(18) 0.110(3) 0.0033(17) 0.011(2) 0.0135(19)
    O4 0.0383(19) 0.0516(19) 0.062(2) 0.0020(15) 0.0096(16) 0.0124(16)
    C1 0.038(3) 0.035(2) 0.040(2) -0.0041(19) 0.006(2) 0.0020(18)
    C2 0.041(3) 0.047(3) 0.044(3) 0.001(2) -0.003(2) -0.004(2)
    C3 0.040(3) 0.052(3) 0.043(3) 0.001(2) -0.005(2) 0.000(2)
    C4 0.044(3) 0.041(3) 0.070(4) -0.001(2) -0.002(3) -0.001(2)
    C5 0.039(3) 0.046(3) 0.037(2) -0.007(2) 0.008(2) 0.0027(19)
    C6 0.076(4) 0.056(3) 0.055(3) -0.022(3) 0.020(3) -0.009(3)
    C7 0.082(5) 0.097(5) 0.050(3) -0.048(4) -0.001(3) -0.007(3)
    C8 0.048(4) 0.137(6) 0.045(3) -0.029(4) -0.008(3) 0.022(4)
    C9 0.049(3) 0.088(4) 0.055(3) 0.010(3) 0.004(3) 0.014(3)
    C10 0.043(3) 0.058(3) 0.048(3) -0.005(2) 0.004(2) -0.003(2)
_geom_special_details
;
All e.s.d.'s (except the e.s.d. in the dihedral angle between two l.s. planes)
are estimated using the full covariance matrix. The cell e.s.d.'s are taken
into account individually in the estimation of e.s.d.'s in distances, angles
and torsion angles; correlations between e.s.d.'s in cell parameters are only
used when they are defined by crystal symmetry. An approximate (isotropic)
treatment of cell e.s.d.'s is used for estimating e.s.d.'s involving l.s.
planes.
;
loop_
    _geom_bond_atom_site_label_1
    _geom_bond_atom_site_label_2
    _geom_bond_site_symmetry_2
    _geom_bond_distance
    _geom_bond_publ_flag
    Br1 C1 . 1.971(4) ?
    Br2 C4 . 1.907(5) ?
    P1 O3 . 1.442(4) ?
    P1 O2 . 1.563(4) ?
    P1 O1 . 1.568(3) ?
    P1 O4 . 1.576(3) ?
    O1 C2 . 1.436(5) ?
    O2 C3 . 1.450(6) ?
    O4 C5 . 1.398(6) ?
    C1 C3 . 1.509(6) ?
    C1 C4 . 1.518(6) ?
    C1 C2 . 1.523(6) ?
    C2 H2A . 0.9700 ?
    C2 H2B . 0.9700 ?
    C3 H3B . 0.9700 ?
    C3 H3C . 0.9700 ?
    C4 H4A . 0.9700 ?
    C4 H4B . 0.9700 ?
    C5 C10 . 1.365(7) ?
    C5 C6 . 1.371(7) ?
    C6 C7 . 1.380(9) ?
    C6 H6A . 0.9300 ?
    C7 C8 . 1.380(10) ?
    C7 H7A . 0.9300 ?
    C8 C9 . 1.369(9) ?
    C8 H8A . 0.9300 ?
    C9 C10 . 1.392(8) ?
    C9 H9A . 0.9300 ?
    C10 H10A . 0.9300 ?
loop_
    _geom_angle_atom_site_label_1
    _geom_angle_atom_site_label_2
    _geom_angle_atom_site_label_3
    _geom_angle_site_symmetry_1
    _geom_angle_site_symmetry_3
    _geom_angle
    _geom_angle_publ_flag
    O3 P1 O2 . . 113.5(2) ?
    O3 P1 O1 . . 112.9(2) ?
    O2 P1 O1 . . 105.14(18) ?
    O3 P1 O4 . . 116.0(2) ?
    O2 P1 O4 . . 101.35(19) ?
    O1 P1 O4 . . 106.73(19) ?
    C2 O1 P1 . . 118.8(3) ?
    C3 O2 P1 . . 119.1(3) ?
    C5 O4 P1 . . 121.4(3) ?
    C3 C1 C4 . . 111.3(4) ?
    C3 C1 C2 . . 110.9(4) ?
    C4 C1 C2 . . 108.8(4) ?
    C3 C1 Br1 . . 108.6(3) ?
    C4 C1 Br1 . . 108.9(3) ?
    C2 C1 Br1 . . 108.2(3) ?
    O1 C2 C1 . . 112.0(4) ?
    O1 C2 H2A . . 109.2 ?
    C1 C2 H2A . . 109.2 ?
    O1 C2 H2B . . 109.2 ?
    C1 C2 H2B . . 109.2 ?
    H2A C2 H2B . . 107.9 ?
    O2 C3 C1 . . 111.8(4) ?
    O2 C3 H3B . . 109.3 ?
    C1 C3 H3B . . 109.3 ?
    O2 C3 H3C . . 109.3 ?
    C1 C3 H3C . . 109.3 ?
    H3B C3 H3C . . 107.9 ?
    C1 C4 Br2 . . 115.4(3) ?
    C1 C4 H4A . . 108.4 ?
    Br2 C4 H4A . . 108.4 ?
    C1 C4 H4B . . 108.4 ?
    Br2 C4 H4B . . 108.4 ?
    H4A C4 H4B . . 107.5 ?
    C10 C5 C6 . . 122.0(5) ?
    C10 C5 O4 . . 119.5(4) ?
    C6 C5 O4 . . 118.4(5) ?
    C5 C6 C7 . . 118.5(6) ?
    C5 C6 H6A . . 120.8 ?
    C7 C6 H6A . . 120.8 ?
    C8 C7 C6 . . 120.7(6) ?
    C8 C7 H7A . . 119.6 ?
    C6 C7 H7A . . 119.6 ?
    C9 C8 C7 . . 119.8(6) ?
    C9 C8 H8A . . 120.1 ?
    C7 C8 H8A . . 120.1 ?
    C8 C9 C10 . . 120.1(6) ?
    C8 C9 H9A . . 120.0 ?
    C10 C9 H9A . . 120.0 ?
    C5 C10 C9 . . 118.9(5) ?
    C5 C10 H10A . . 120.5 ?
    C9 C10 H10A . . 120.5 ?
loop_
    _geom_torsion_atom_site_label_1
    _geom_torsion_atom_site_label_2
    _geom_torsion_atom_site_label_3
    _geom_torsion_atom_site_label_4
    _geom_torsion_site_symmetry_1
    _geom_torsion_site_symmetry_2
    _geom_torsion_site_symmetry_3
    _geom_torsion_site_symmetry_4
    _geom_torsion
    _geom_torsion_publ_flag
    O3 P1 O1 C2 . . . . -168.7(3) ?
    O2 P1 O1 C2 . . . . -44.4(4) ?
    O4 P1 O1 C2 . . . . 62.7(4) ?
    O3 P1 O2 C3 . . . . 168.0(3) ?
    O1 P1 O2 C3 . . . . 44.1(4) ?
    O4 P1 O2 C3 . . . . -66.9(4) ?
    O3 P1 O4 C5 . . . . -44.2(4) ?
    O2 P1 O4 C5 . . . . -167.6(3) ?
    O1 P1 O4 C5 . . . . 82.6(4) ?
    P1 O1 C2 C1 . . . . 52.5(5) ?
    C3 C1 C2 O1 . . . . -54.0(5) ?
    C4 C1 C2 O1 . . . . -176.7(4) ?
    Br1 C1 C2 O1 . . . . 65.1(4) ?
    P1 O2 C3 C1 . . . . -52.0(5) ?
    C4 C1 C3 O2 . . . . 174.6(4) ?
    C2 C1 C3 O2 . . . . 53.4(5) ?
    Br1 C1 C3 O2 . . . . -65.5(4) ?
    C3 C1 C4 Br2 . . . . 54.6(5) ?
    C2 C1 C4 Br2 . . . . 177.1(3) ?
    Br1 C1 C4 Br2 . . . . -65.2(4) ?
    P1 O4 C5 C10 . . . . 74.5(5) ?
    P1 O4 C5 C6 . . . . -108.2(4) ?
    C10 C5 C6 C7 . . . . 0.0(8) ?
    O4 C5 C6 C7 . . . . -177.3(4) ?
    C5 C6 C7 C8 . . . . -0.6(9) ?
    C6 C7 C8 C9 . . . . 0.7(9) ?
    C7 C8 C9 C10 . . . . -0.2(9) ?
    C6 C5 C10 C9 . . . . 0.4(7) ?
    O4 C5 C10 C9 . . . . 177.7(4) ?
    C8 C9 C10 C5 . . . . -0.4(8) ?
loop_
    _geom_hbond_atom_site_label_D
    _geom_hbond_atom_site_label_H
    _geom_hbond_atom_site_label_A
    _geom_hbond_site_symmetry_A
    _geom_hbond_distance_DH
    _geom_hbond_distance_HA
    _geom_hbond_distance_DA
    _geom_hbond_angle_DHA
    _geom_hbond_publ_flag
    C2 H2A O3 1_565 0.97 2.3497 3.217(6) 148 y
    C3 H3B Br2 1_555 0.97 2.8239 3.233(5) 106 y
    C4 H4A O3 1_565 0.97 2.5309 3.362(6) 144 y
    C2 H2B Cg1 2_755 0.97 2.8055 3.755(5) 166 y
    C3 H3C Cg1 3_765 0.97 2.7027 3.560(5) 148 y
