# Supplementary material for: 5-Bromo-5-bromo­methyl-2-phen­oxy-1,3,2-dioxaphospho­rinan-2-one
Source: Acta Crystallogr Sect E Struct Rep Online. 2008 Oct 31;64(Pt 11):o2228–9. doi: 10.1107/S1600536808033631 (PMC2959742; doi:10.1107/S1600536808033631)
Supplement: Supplementary file 2 [file e-64-o2228-Isup2.hkl]

# 
# h,k,l, Fc-squared, Fo-squared, sigma(Fo-squared) and status flag 
# 
data_I
_shelx_title ' spgfun3_0m in P2(1)/c (R.T.)' 
_shelx_refln_list_code          4 
_shelx_F_calc_maximum      246.98 
_exptl_crystal_F_000       752.00 
_reflns_d_resolution_high  0.7110 
 
loop_ 
 _symmetry_equiv_pos_as_xyz 
 'x, y, z' 
 '-x, y+1/2, -z+1/2' 
 '-x, -y, -z' 
 'x, -y-1/2, z-1/2' 
 
_cell_length_a    12.1315 
_cell_length_b     6.3095 
_cell_length_c    16.8901 
_cell_angle_alpha  90.000 
_cell_angle_beta   92.196 
_cell_angle_gamma  90.000 
 
_shelx_F_squared_multiplier     1.000 
 
loop_ 
 _refln_index_h 
 _refln_index_k 
 _refln_index_l 
 _refln_F_squared_calc 
 _refln_F_squared_meas 
 _refln_F_squared_sigma 
 _refln_observed_status 
   4   0   0     3500.32     4321.96    118.96 o 
   5   0   0     2048.77     2045.76     89.54 o 
   6   0   0     3777.78     4368.82    129.34 o 
   7   0   0      314.89      360.53     68.28 o 
   8   0   0     3578.43     3453.63    175.22 o 
   9   0   0      271.29      191.01     60.35 o 
  10   0   0     1173.86     1114.18     68.48 o 
  11   0   0      176.73      184.39     41.44 o 
  12   0   0      961.68      945.51    111.61 o 
  13   0   0      480.79      530.83     93.01 o 
  14   0   0     1472.91     1650.63    153.78 o 
  15   0   0      660.01      838.38    126.86 o 
  16   0   0      174.75      220.05     95.28 o 
  17   0   0       69.22      200.61     92.41 o 
   1   1   0     1362.67     1595.96     59.45 o 
   2   1   0     1445.24     1363.53     36.20 o 
   3   1   0     2712.85     3199.94     63.42 o 
   4   1   0       87.82       40.93     11.31 o 
   5   1   0     4789.38     4438.07    106.07 o 
   6   1   0    10902.47    10889.99    192.03 o 
   7   1   0    19569.05    18625.38    314.77 o 
   8   1   0     7796.19     7209.33    142.74 o 
   9   1   0     1319.70     1175.97     55.94 o 
  10   1   0     2557.10     2791.15     95.77 o 
  11   1   0      573.50      517.12     65.79 o 
  12   1   0        9.40        2.90     27.45 o 
  13   1   0        0.74        3.64     32.27 o 
  14   1   0       16.88       28.06     34.56 o 
  15   1   0      163.56      266.17     47.99 o 
  16   1   0        2.16       28.73     39.52 o 
   0   2   0    18027.51    17260.49    269.10 o 
   1   2   0     7485.99     7016.97     83.35 o 
   2   2   0     9591.31     9039.78    105.67 o 
   3   2   0     3309.31     2965.26     56.28 o 
   4   2   0      118.67       96.45     14.21 o 
   5   2   0      919.55      872.47     34.85 o 
   6   2   0      533.32      445.44     28.24 o 
   7   2   0      251.26      218.36     25.23 o 
   8   2   0      745.64      665.13     39.42 o 
   9   2   0      903.24      905.28     48.47 o 
  10   2   0        8.11        5.66     21.77 o 
  11   2   0       76.37       61.89     34.06 o 
  12   2   0      445.25      406.41     43.38 o 
  13   2   0       66.32       76.03     32.12 o 
  14   2   0      406.60      529.63     55.63 o 
  15   2   0      107.82       81.50     36.53 o 
  16   2   0       26.33       35.27     50.10 o 
   1   3   0       10.75       25.02      6.97 o 
   2   3   0    10118.93    10778.58    120.71 o 
   3   3   0     2828.12     2929.30     49.61 o 
   4   3   0      825.94      692.16     28.33 o 
   5   3   0      689.60      738.01     46.61 o 
   6   3   0       64.75       36.59     17.78 o 
   7   3   0      695.54      708.31     40.14 o 
   8   3   0       23.98       22.85     20.53 o 
   9   3   0      163.43      160.32     29.69 o 
  10   3   0      867.78     1006.82     55.36 o 
  11   3   0      256.03      235.94     54.41 o 
  12   3   0      520.46      662.27     68.03 o 
  13   3   0      302.55      363.76     46.73 o 
  14   3   0       66.56      125.07     39.02 o 
  15   3   0       29.97       30.35     36.58 o 
  16   3   0       48.61      -15.08     37.32 o 
   0   4   0      125.71      131.48     17.26 o 
   1   4   0      216.98      249.34     14.13 o 
   2   4   0        5.14        5.87      8.20 o 
   3   4   0     2069.17     2139.04     37.23 o 
   4   4   0     2542.65     2656.73     49.77 o 
   5   4   0     4302.96     4212.53     77.59 o 
   6   4   0     1061.03     1061.91     40.91 o 
   7   4   0      543.30      479.78     54.57 o 
   8   4   0       87.33       36.66     31.84 o 
   9   4   0      907.56      863.78     52.25 o 
  10   4   0      185.12      202.08     35.67 o 
  11   4   0      181.56      220.14     39.65 o 
  12   4   0        1.77      -29.10     29.46 o 
  13   4   0       20.46       40.25     34.27 o 
  14   4   0       21.04      -59.12     34.06 o 
  15   4   0       24.22      -30.37     52.25 o 
   1   5   0      571.21      572.92     22.14 o 
   2   5   0      981.70     1009.65     31.85 o 
   3   5   0     1567.29     1610.39     47.95 o 
   4   5   0      115.94      145.48     24.48 o 
   5   5   0       36.75       31.72     16.32 o 
   6   5   0      135.38      163.82     30.69 o 
   7   5   0       10.52        3.76     19.24 o 
   8   5   0      178.53      152.50     26.42 o 
   9   5   0        0.22       11.95     23.50 o 
  10   5   0      101.93      151.97     36.49 o 
  11   5   0      296.95      338.79     46.18 o 
  12   5   0      140.18      147.21     41.41 o 
  13   5   0      191.45      191.05     46.85 o 
  14   5   0       31.07       66.81     42.56 o 
   0   6   0      709.83      666.38     35.41 o 
   1   6   0      210.49      159.81     17.68 o 
   2   6   0       70.97       88.68     18.70 o 
   3   6   0        1.69        7.94     15.75 o 
   4   6   0      498.90      490.96     32.57 o 
   5   6   0       14.96       13.45     27.93 o 
   6   6   0      249.56      258.26     35.55 o 
   7   6   0       73.07       55.43     30.48 o 
   8   6   0       16.36      -20.13     59.55 o 
   9   6   0        2.45       23.22     31.43 o 
  10   6   0        3.11       13.04     32.14 o 
  11   6   0        0.07      -49.46     33.39 o 
  12   6   0       20.55       72.61     58.72 o 
   1   7   0       10.52       -3.10     18.49 o 
   2   7   0       26.04       30.18     21.99 o 
   3   7   0        8.12      -13.66     21.45 o 
   4   7   0       22.98       -8.11     24.18 o 
   5   7   0       56.19       46.09     30.48 o 
   6   7   0        2.40      -36.44     29.91 o 
   7   7   0        2.84       -5.62     30.79 o 
   8   7   0        5.91       48.46     40.18 o 
   9   7   0       51.46       11.00     57.29 o 
  10   7   0       44.55       22.54     63.41 o 
   0   8   0        1.53      -22.09     31.02 o 
   1   8   0       45.54       55.60     25.55 o 
   2   8   0        2.26      -25.35     21.12 o 
   3   8   0       22.43        8.60     25.90 o 
   4   8   0        0.36       30.10     29.61 o 
   5   8   0       58.32       63.04     43.28 o 
   6   8   0        0.23       -3.83     54.03 o 
   7   8   0       13.58       75.00     61.42 o 
 -16   1   1       53.11       80.74     40.60 o 
 -15   1   1        3.89        5.96     37.59 o 
 -14   1   1       78.27       79.57     47.96 o 
 -13   1   1      161.24      192.84     41.09 o 
 -12   1   1      266.60      314.95     48.39 o 
 -11   1   1      717.61      734.57     54.33 o 
 -10   1   1      295.91      259.22     36.04 o 
  -9   1   1      110.07       91.74     28.27 o 
  -8   1   1     3551.91     3629.71    129.86 o 
  -7   1   1     1919.41     1796.91     52.41 o 
  -6   1   1     2036.29     2061.00     66.87 o 
  -5   1   1     2365.42     2211.35     65.32 o 
  -4   1   1     1999.94     2459.87     66.27 o 
  -3   1   1      540.94      564.41     21.49 o 
  -2   1   1     1556.01     1987.99     67.26 o 
  -1   1   1     2412.01     2895.64     71.61 o 
   0   1   1     1038.15     1273.83     26.43 o 
   1   1   1     3327.74     3350.66    118.25 o 
   2   1   1    14717.97    15208.39    345.46 o 
   3   1   1     4251.31     4432.89     96.29 o 
   4   1   1     1608.36     1670.80     43.31 o 
   5   1   1       31.29       44.04     26.53 o 
   6   1   1     1828.49     1885.91     51.50 o 
   7   1   1      239.74      216.98     24.48 o 
   8   1   1     3796.10     3736.80    126.67 o 
   9   1   1     1400.50     1357.29     50.77 o 
  10   1   1       19.74        1.61     23.79 o 
  11   1   1      129.48      134.83     32.48 o 
  12   1   1      190.05      188.20     37.61 o 
  13   1   1       26.62       13.44     26.78 o 
  14   1   1        7.94       46.68     35.92 o 
  15   1   1       16.28       58.54     43.32 o 
  16   1   1       13.93       23.72     40.31 o 
 -16   2   1        3.66       -7.23     40.06 o 
 -15   2   1      254.73      309.73     54.14 o 
 -14   2   1      329.70      305.65     43.60 o 
 -13   2   1      616.02      647.86     77.10 o 
 -12   2   1      177.62      105.07     32.36 o 
 -11   2   1       67.72       54.37     27.97 o 
 -10   2   1      223.22      193.42     31.41 o 
  -9   2   1      295.84      354.27     34.77 o 
  -8   2   1      661.90      658.28     39.60 o 
  -7   2   1      740.38      719.96     37.40 o 
  -6   2   1     2099.59     1992.46     66.44 o 
  -5   2   1     9158.74     8973.39    183.90 o 
  -4   2   1     7512.74     7700.53    138.80 o 
  -3   2   1     5377.66     5806.35     95.04 o 
  -2   2   1      492.17      560.20     15.24 o 
  -1   2   1     4069.29     4054.42     52.09 o 
   0   2   1    15487.90    16288.63    180.47 o 
   1   2   1    16515.14    17091.12    178.55 o 
   2   2   1     9591.33     9641.25    120.84 o 
   3   2   1       27.71       84.57     17.15 o 
   4   2   1      600.25      709.12     28.76 o 
   5   2   1      665.55      734.26     37.97 o 
   6   2   1      927.36     1078.59     41.78 o 
   7   2   1       31.99        2.80     15.66 o 
   8   2   1       59.43       19.34     25.64 o 
   9   2   1     4565.67     4402.68    109.53 o 
  10   2   1     1110.36     1108.54     54.89 o 
  11   2   1      449.54      429.50     41.00 o 
  12   2   1       19.12       78.89     30.11 o 
  13   2   1      235.80      231.45     38.82 o 
  14   2   1      151.08      208.58     43.21 o 
  15   2   1      276.53      308.77     47.00 o 
  16   2   1      239.74      348.88     59.33 o 
 -16   3   1      128.88      136.08     43.49 o 
 -15   3   1       10.13       15.18     36.72 o 
 -14   3   1       64.85       70.00     35.89 o 
 -13   3   1       91.50       97.51     36.39 o 
 -12   3   1     1337.08     1248.14     67.49 o 
 -11   3   1      222.84      204.05     56.25 o 
 -10   3   1      184.37      174.74     31.93 o 
  -9   3   1      474.71      426.79     48.72 o 
  -8   3   1     3692.14     3680.92    132.88 o 
  -7   3   1     1731.18     1631.09     65.95 o 
  -6   3   1     4000.66     4127.30     95.62 o 
  -5   3   1     2639.55     2663.27     60.71 o 
  -4   3   1      169.14      124.87     15.74 o 
  -3   3   1      116.96       80.20     12.66 o 
  -2   3   1     1655.24     2038.29     32.70 o 
  -1   3   1       46.26       24.03      6.86 o 
   0   3   1     1861.29     1714.61     30.65 o 
   1   3   1     3929.11     3890.70     51.38 o 
   2   3   1      370.18      250.96     12.90 o 
   3   3   1    12974.99    13863.33    153.23 o 
   4   3   1     1516.40     1494.83     46.45 o 
   5   3   1       95.67       73.97     18.14 o 
   6   3   1     1917.18     1860.56     58.94 o 
   7   3   1     4496.85     4606.28    107.32 o 
   8   3   1     1252.71     1202.66     53.65 o 
   9   3   1      961.78      982.03     54.10 o 
  10   3   1      403.63      373.76     81.35 o 
  11   3   1       49.06       90.10     31.22 o 
  12   3   1       58.84       38.12     29.54 o 
  13   3   1       74.25       34.27     41.30 o 
  14   3   1        7.56       16.90     32.73 o 
  15   3   1       25.89       27.18     36.91 o 
  16   3   1       97.58      127.86     44.57 o 
 -15   4   1       18.07       69.48     41.15 o 
 -14   4   1       20.69        1.21     35.48 o 
 -13   4   1      227.84      222.40     44.19 o 
 -12   4   1      180.63      222.09     41.73 o 
 -11   4   1       26.78       61.77     32.27 o 
 -10   4   1      178.94      209.05     35.40 o 
  -9   4   1       49.49       10.20     24.70 o 
  -8   4   1       95.70       85.25     26.57 o 
  -7   4   1     1285.10     1260.82     54.12 o 
  -6   4   1        8.72       23.93     16.79 o 
  -5   4   1     1621.08     1620.05     43.25 o 
  -4   4   1      780.44      822.92     30.10 o 
  -3   4   1      251.18      260.73     14.37 o 
  -2   4   1      164.28      177.33     13.19 o 
  -1   4   1     1679.59     1618.48     31.18 o 
   0   4   1     1477.45     1489.76     40.55 o 
   1   4   1     1143.19     1137.12     25.82 o 
   2   4   1     2862.28     2787.76     47.44 o 
   3   4   1      247.02      207.70     13.83 o 
   4   4   1     1327.18     1237.53     65.42 o 
   5   4   1       62.93       74.28     17.16 o 
   6   4   1      312.99      256.92     24.88 o 
   7   4   1     1270.38     1479.11     58.99 o 
   8   4   1       99.86       41.53     24.91 o 
   9   4   1     1232.94     1206.43     67.41 o 
  10   4   1      144.02      153.67     33.73 o 
  11   4   1        5.77       -9.27     29.39 o 
  12   4   1       14.31       -8.09     31.97 o 
  13   4   1       92.45       82.09     38.03 o 
  14   4   1       15.48       36.83     38.87 o 
  15   4   1       27.46      -14.27     51.30 o 
 -14   5   1       19.16      -15.02     50.53 o 
 -13   5   1       21.74       18.67     55.49 o 
 -12   5   1       18.15      -11.23     33.61 o 
 -11   5   1        6.06      -44.59     29.63 o 
 -10   5   1        0.05      -23.25     28.91 o 
  -9   5   1       92.58       55.98     31.68 o 
  -8   5   1      308.51      307.70     38.26 o 
  -7   5   1      111.57       51.80     33.43 o 
  -6   5   1      114.92      185.88     22.48 o 
  -5   5   1      680.39      709.08     32.28 o 
  -4   5   1      152.97      130.32     17.91 o 
  -3   5   1     3228.32     3263.22     57.26 o 
  -2   5   1      408.16      473.70     22.71 o 
  -1   5   1     1967.05     1917.20     38.21 o 
   0   5   1     1326.80     1311.50     38.00 o 
   1   5   1       51.42       48.92     12.05 o 
   2   5   1      458.02      470.68     20.47 o 
   3   5   1       49.94       41.30     13.13 o 
   4   5   1       20.33       20.74     14.73 o 
   5   5   1       64.86       81.17     18.38 o 
   6   5   1      263.38      264.48     27.15 o 
   7   5   1      177.80      193.18     27.32 o 
   8   5   1       81.79      120.78     26.19 o 
   9   5   1      256.04      306.83     34.45 o 
  10   5   1        2.18       14.28     25.82 o 
  11   5   1      265.90      286.37     63.17 o 
  12   5   1      161.04      196.45     48.85 o 
  13   5   1       53.35       73.19     66.41 o 
  14   5   1       70.28        3.11     47.16 o 
 -12   6   1        0.57       62.04     47.89 o 
 -11   6   1       37.11       39.31     48.95 o 
 -10   6   1      687.64      719.71     72.52 o 
  -9   6   1      136.69      112.18     35.77 o 
  -8   6   1      306.98      312.56     42.72 o 
  -7   6   1      182.98      160.03     33.81 o 
  -6   6   1       45.14       23.67     24.53 o 
  -5   6   1        0.82      -21.96     20.07 o 
  -4   6   1      262.58      217.00     31.95 o 
  -3   6   1       13.49        5.78     18.19 o 
  -2   6   1       50.85       50.30     17.93 o 
  -1   6   1      167.54      198.02     22.46 o 
   0   6   1      371.66      365.68     20.48 o 
   1   6   1      106.69       89.86     14.91 o 
   2   6   1      428.87      488.62     30.78 o 
   3   6   1       82.39       81.15     18.92 o 
   4   6   1      971.84      996.73     40.86 o 
   5   6   1      803.68      822.65     38.37 o 
   6   6   1      331.24      306.67     37.81 o 
   7   6   1      620.58      634.95     49.55 o 
   8   6   1        0.85        3.52     41.87 o 
   9   6   1        2.50       41.14     33.76 o 
  10   6   1       16.02       13.49     47.80 o 
  11   6   1       53.32       31.93     43.82 o 
  12   6   1       24.37       61.44     46.36 o 
 -10   7   1        0.68       61.51     66.28 o 
  -9   7   1        3.16       -4.77     46.52 o 
  -8   7   1       12.73       30.39     44.11 o 
  -7   7   1       42.24       23.27     40.85 o 
  -6   7   1        3.20      -39.21     23.49 o 
  -5   7   1        1.51       35.48     26.89 o 
  -4   7   1       61.70       80.85     25.02 o 
  -3   7   1      606.06      619.84     38.10 o 
  -2   7   1      263.12      350.01     28.98 o 
  -1   7   1      337.26      437.95     27.84 o 
   0   7   1      320.37      311.06     26.05 o 
   1   7   1       50.83       53.91     20.72 o 
   2   7   1        3.37       -0.92     21.45 o 
   3   7   1       35.68       41.04     23.03 o 
   4   7   1       69.71       37.52     35.00 o 
   5   7   1       18.17       -6.40     24.03 o 
   6   7   1        1.89       15.76     34.83 o 
   7   7   1       78.82      128.07     42.60 o 
   8   7   1       33.60       35.86     45.35 o 
   9   7   1       70.10      104.54     74.20 o 
  10   7   1        5.15       13.97     42.78 o 
  -7   8   1       46.68       61.25     68.57 o 
  -6   8   1        9.30        8.86     42.23 o 
  -5   8   1        1.38       14.62     36.02 o 
  -4   8   1       49.93       40.90     34.20 o 
  -3   8   1       10.28       -6.58     28.97 o 
  -2   8   1       64.15       25.24     23.78 o 
  -1   8   1       63.40       70.38     26.54 o 
   0   8   1       33.16       12.09     24.46 o 
   1   8   1        3.38        9.60     27.54 o 
   2   8   1       18.98       64.50     27.04 o 
   3   8   1        6.58      -18.62     29.00 o 
   4   8   1      105.19      115.76     36.58 o 
   5   8   1       22.82        4.68     39.67 o 
   6   8   1       73.44      107.30     45.10 o 
   7   8   1       50.69       72.17     58.95 o 
 -17   0   2      218.81      106.17     91.09 o 
 -16   0   2        0.59       29.13     71.00 o 
 -15   0   2       36.14      -14.06     59.63 o 
 -14   0   2      731.93      644.89    109.34 o 
 -13   0   2      489.83      591.24    103.59 o 
 -12   0   2       15.24      103.95     62.86 o 
 -11   0   2     1080.66      905.90     64.41 o 
 -10   0   2     1179.66     1071.42     66.73 o 
  -9   0   2      341.59      369.65     43.07 o 
  -8   0   2      121.13       99.82     28.59 o 
  -7   0   2     1579.03     1516.70    195.91 o 
  -6   0   2     7517.50     6674.49    181.00 o 
  -5   0   2    23691.08    22391.58    516.53 o 
  -4   0   2    46351.36    44338.22    982.35 o 
  -3   0   2    38778.68    36708.97   1138.22 o 
  -1   0   2     7039.99     6797.92    142.30 o 
   0   0   2     1710.54     2435.06     55.49 o 
   3   0   2     7534.06     7997.15    273.88 o 
   4   0   2    10184.03    11521.96    273.73 o 
   5   0   2     1572.39     1553.32     60.34 o 
   6   0   2        5.39        5.54     15.77 o 
   7   0   2        1.02       -1.12     18.81 o 
   8   0   2     3556.99     3528.75    119.60 o 
   9   0   2     5739.63     5380.52    165.62 o 
  10   0   2     4531.92     4571.24    169.84 o 
  11   0   2     6426.03     6680.55    204.90 o 
  12   0   2      356.19      520.41     58.61 o 
  13   0   2      178.92      240.86     78.17 o 
  14   0   2       11.63        8.01     57.54 o 
  15   0   2      161.20      117.29     78.59 o 
  16   0   2       16.89       56.04     74.59 o 
 -16   1   2        5.16       75.90     40.83 o 
 -15   1   2        3.97      -10.67     34.26 o 
 -14   1   2       41.66       55.84     60.65 o 
 -13   1   2      866.75     1071.37     78.66 o 
 -12   1   2      994.85     1215.98     69.83 o 
 -11   1   2     3784.62     3919.32    121.63 o 
 -10   1   2     3317.45     3473.63    109.36 o 
  -9   1   2      294.12      243.44     36.77 o 
  -8   1   2      788.13      834.54     37.77 o 
  -7   1   2     3691.32     3704.18     90.65 o 
  -6   1   2     2433.81     2366.86     87.09 o 
  -5   1   2     1342.79     1444.62     51.38 o 
  -4   1   2     1106.22     1008.61     39.02 o 
  -3   1   2     4007.24     4894.85     79.45 o 
  -2   1   2      373.20      330.03     18.62 o 
  -1   1   2     7365.28     6743.26    221.54 o 
   0   1   2     6086.40     7865.17    165.80 o 
   1   1   2    45428.87    44104.97    915.67 o 
   2   1   2    22889.28    21540.06    473.69 o 
   3   1   2    29154.10    27500.43    500.19 o 
   4   1   2    26427.01    25463.25    405.14 o 
   5   1   2     1961.12     1597.48     39.23 o 
   6   1   2     8730.73     8617.85    140.99 o 
   7   1   2       18.54       40.94     15.66 o 
   8   1   2     2304.54     2394.87     65.81 o 
   9   1   2       46.23       34.73     18.70 o 
  10   1   2      101.68      118.41     24.22 o 
  11   1   2        3.95        9.61     27.02 o 
  12   1   2      893.20      883.79     52.44 o 
  13   1   2        1.22       24.72     38.74 o 
  14   1   2       55.26       48.69     35.35 o 
  15   1   2      135.90      141.86     43.91 o 
  16   1   2      279.92      291.40     54.15 o 
 -16   2   2        0.30       38.98     42.29 o 
 -15   2   2       34.59       43.88     38.90 o 
 -14   2   2       89.07       79.75     35.15 o 
 -13   2   2       23.85      -14.69     28.24 o 
 -12   2   2       81.49       79.00     30.30 o 
 -11   2   2      416.51      465.40     52.48 o 
 -10   2   2      256.12      196.18     45.15 o 
  -9   2   2     2461.65     2276.81     91.26 o 
  -8   2   2      992.72      986.94     47.77 o 
  -7   2   2      837.52      758.04     38.26 o 
  -6   2   2     3053.96     2746.67     69.89 o 
  -5   2   2     1503.79     1198.62     48.03 o 
  -4   2   2    13270.30    13085.52    196.19 o 
  -3   2   2     9319.80     8831.51    122.98 o 
  -2   2   2     1156.18     1006.17     27.16 o 
  -1   2   2     4301.32     4188.11     53.58 o 
   0   2   2     2542.12     2567.35     38.85 o 
   1   2   2     1160.05     1352.21     26.17 o 
   2   2   2      549.21      523.43     17.50 o 
   3   2   2      101.40       83.13     12.32 o 
   4   2   2      180.64      197.00     17.68 o 
   5   2   2      100.65       89.60     17.27 o 
   6   2   2      849.99      792.10     29.40 o 
   7   2   2        8.43        4.62     12.83 o 
   8   2   2     3182.77     3025.05     83.58 o 
   9   2   2     3554.50     3645.08     97.62 o 
  10   2   2       19.41       -6.59     20.86 o 
  11   2   2     1355.49     1268.43     61.98 o 
  12   2   2      259.33      160.73     34.12 o 
  13   2   2      249.89      312.16     42.19 o 
  14   2   2      247.74      297.74     70.08 o 
  15   2   2       34.87        1.70     34.12 o 
  16   2   2       38.68       75.60     44.59 o 
 -16   3   2      140.93      213.16     47.69 o 
 -15   3   2      194.47      217.69     73.87 o 
 -14   3   2       35.26       74.52     36.28 o 
 -13   3   2       24.71       36.01     30.72 o 
 -12   3   2      128.74       81.20     32.94 o 
 -11   3   2       25.76       18.53     27.54 o 
 -10   3   2      590.30      546.86     87.35 o 
  -9   3   2       19.56      -21.64     20.03 o 
  -8   3   2      531.87      532.77     37.86 o 
  -7   3   2     1284.16     1372.97     61.55 o 
  -6   3   2      316.92      315.32     27.44 o 
  -5   3   2      125.73      130.67     22.94 o 
  -4   3   2     1353.48     1300.95     49.86 o 
  -3   3   2      553.41      525.41     17.98 o 
  -2   3   2     4666.82     4660.45     59.50 o 
  -1   3   2     9156.25     9099.95    103.61 o 
   0   3   2     1060.14      967.50     22.11 o 
   1   3   2     4535.88     4642.65     56.06 o 
   2   3   2      411.61      376.81     15.09 o 
   3   3   2       32.08       84.49     10.22 o 
   4   3   2      878.65      758.80     29.42 o 
   5   3   2      396.47      382.92     22.16 o 
   6   3   2     3465.88     3405.00     84.90 o 
   7   3   2     1792.32     1737.52     59.67 o 
   8   3   2      609.64      599.22     58.14 o 
   9   3   2     1034.70      955.33     54.06 o 
  10   3   2       10.49       11.33     24.34 o 
  11   3   2        8.80      -32.21     24.56 o 
  12   3   2       39.33       68.13     31.90 o 
  13   3   2      104.63       66.55     35.45 o 
  14   3   2       12.73      -14.46     33.19 o 
  15   3   2       75.51       24.86     36.93 o 
 -15   4   2       15.41       70.74     49.89 o 
 -14   4   2       43.31        4.62     44.07 o 
 -13   4   2       83.97       70.01     35.80 o 
 -12   4   2        7.68      -53.28     30.61 o 
 -11   4   2      224.02      293.76     62.84 o 
 -10   4   2      825.87      819.64     78.69 o 
  -9   4   2      767.63      800.32     50.37 o 
  -8   4   2     2777.03     2734.59    103.19 o 
  -7   4   2      486.52      456.91     39.23 o 
  -6   4   2      113.61      129.61     19.88 o 
  -5   4   2      202.29      206.42     21.86 o 
  -4   4   2      841.00      764.18     43.39 o 
  -3   4   2       14.30        5.23      9.10 o 
  -2   4   2        3.39      -16.13      8.06 o 
  -1   4   2     4634.77     4764.72     64.29 o 
   0   4   2     2504.16     2440.95     49.00 o 
   1   4   2     1306.98     1229.00     27.82 o 
   2   4   2     1815.02     1964.83     35.79 o 
   3   4   2       39.64       26.87     10.21 o 
   4   4   2      211.01      231.06     17.33 o 
   5   4   2     1845.32     1907.39     53.00 o 
   6   4   2     2064.52     2039.50     57.03 o 
   7   4   2      337.04      338.60     34.26 o 
   8   4   2      274.62      290.53     35.07 o 
   9   4   2       53.85       34.40     26.60 o 
  10   4   2       78.02       93.60     30.68 o 
  11   4   2       53.11       14.54     29.28 o 
  12   4   2       10.99       55.58     34.88 o 
  13   4   2      100.24       90.81     39.97 o 
  14   4   2      141.30       69.56     42.45 o 
  15   4   2      144.75       13.01     88.60 o 
 -14   5   2       14.13       11.73     56.05 o 
 -13   5   2        0.70       23.86     45.29 o 
 -12   5   2       67.14       95.05     48.66 o 
 -11   5   2      100.11       -2.12     40.14 o 
 -10   5   2      124.35       87.03     34.21 o 
  -9   5   2        7.04       31.33     29.02 o 
  -8   5   2      181.00      151.99     31.14 o 
  -7   5   2      413.36      414.19     38.62 o 
  -6   5   2      111.07      127.43     24.47 o 
  -5   5   2       61.87       34.74     16.59 o 
  -4   5   2        7.97        8.97     13.80 o 
  -3   5   2      266.70      251.49     18.57 o 
  -2   5   2     1304.74     1353.96     35.08 o 
  -1   5   2     1962.51     2000.98     40.72 o 
   0   5   2     1901.14     1868.78     45.90 o 
   1   5   2      450.86      443.02     19.29 o 
   2   5   2        2.87        4.27     11.08 o 
   3   5   2      377.12      362.64     25.21 o 
   4   5   2      440.59      524.76     28.92 o 
   5   5   2      175.80      157.03     23.77 o 
   6   5   2      224.13      216.52     27.32 o 
   7   5   2      849.95      959.57     45.87 o 
   8   5   2      489.93      610.13     50.29 o 
   9   5   2      345.49      391.26     37.91 o 
  10   5   2       64.10       35.78     27.61 o 
  11   5   2        0.50       33.66     38.45 o 
  12   5   2       28.31        3.37     39.93 o 
  13   5   2       14.18       26.72     44.64 o 
 -12   6   2        6.11       61.56     59.16 o 
 -11   6   2        4.63       26.90     47.37 o 
 -10   6   2       45.44      117.54     48.52 o 
  -9   6   2       97.22      176.30     60.78 o 
  -8   6   2      184.15      276.36     52.39 o 
  -7   6   2       34.66       21.87     28.45 o 
  -6   6   2        0.42        6.46     21.71 o 
  -5   6   2       17.91       -3.96     20.47 o 
  -4   6   2       36.92       27.32     20.18 o 
  -3   6   2      160.46      149.17     21.35 o 
  -2   6   2        1.33       -6.53     15.86 o 
  -1   6   2       87.71       56.73     16.43 o 
   0   6   2      165.61      158.89     17.51 o 
   1   6   2       63.18      104.83     16.30 o 
   2   6   2        1.95       28.30     16.74 o 
   3   6   2      328.01      278.10     24.10 o 
   4   6   2       18.85       14.37     18.64 o 
   5   6   2        3.03       25.86     21.78 o 
   6   6   2       38.67       27.80     23.40 o 
   7   6   2       14.12       32.05     28.70 o 
   8   6   2        0.46      -29.63     55.80 o 
   9   6   2        2.50      -54.87     31.90 o 
  10   6   2       20.41      -26.60     52.35 o 
  11   6   2       38.65       76.96     44.15 o 
  12   6   2       20.38       21.35     46.61 o 
 -10   7   2        1.94       10.17     48.98 o 
  -9   7   2        0.79       -8.00     40.88 o 
  -8   7   2      125.26       91.82     51.13 o 
  -7   7   2        0.73       12.71     41.47 o 
  -6   7   2       25.40       26.46     31.26 o 
  -5   7   2       22.80       25.92     31.17 o 
  -4   7   2       58.05       48.08     23.49 o 
  -3   7   2        0.13       -5.28     21.45 o 
  -2   7   2        0.77       31.06     19.87 o 
  -1   7   2       43.02       17.93     17.04 o 
   0   7   2       40.45       51.95     17.89 o 
   1   7   2       27.36       36.92     18.21 o 
   2   7   2       41.40       12.57     21.19 o 
   3   7   2        0.06       12.28     21.76 o 
   4   7   2       38.72       93.86     29.80 o 
   5   7   2       50.27       23.57     40.04 o 
   6   7   2        1.05       22.66     36.93 o 
   7   7   2        6.36       25.64     35.02 o 
   8   7   2        9.07       -2.54     39.05 o 
   9   7   2        8.56       57.31     48.26 o 
  10   7   2       10.29       -9.62     44.86 o 
  -7   8   2        5.26      -13.49     43.35 o 
  -6   8   2       14.73      -19.53     35.06 o 
  -5   8   2       13.48      -45.85     31.06 o 
  -4   8   2        0.77       -1.27     33.82 o 
  -3   8   2        1.29       19.89     30.32 o 
  -2   8   2       14.52       44.18     24.24 o 
  -1   8   2       49.67       63.79     35.50 o 
   0   8   2       28.69       -2.63     28.33 o 
   1   8   2        1.07      -25.50     28.29 o 
   2   8   2       75.78       28.45     35.02 o 
   3   8   2       36.54       36.09     32.31 o 
   4   8   2       21.96      -27.24     31.54 o 
   5   8   2        5.65      -22.70     41.46 o 
   6   8   2      130.26      171.82     47.76 o 
   7   8   2        1.70       -5.25     39.55 o 
 -16   1   3       52.83       72.26     41.57 o 
 -15   1   3      153.15      244.22     60.07 o 
 -14   1   3       15.40      -13.35     53.53 o 
 -13   1   3       31.44       -0.20     38.94 o 
 -12   1   3      245.59      264.73     56.57 o 
 -11   1   3     1023.93     1126.02     64.32 o 
 -10   1   3      632.05      613.62     54.57 o 
  -9   1   3      248.64      261.00     36.41 o 
  -8   1   3      235.21      252.47     24.10 o 
  -7   1   3     2906.38     3034.13     67.34 o 
  -6   1   3      144.75      196.43     42.69 o 
  -5   1   3     2132.17     2329.71     91.74 o 
  -4   1   3     1024.47     1000.37     39.20 o 
  -3   1   3     8131.77     8592.12    147.13 o 
  -2   1   3      302.42      400.36     18.91 o 
  -1   1   3     9268.84    10331.27    136.35 o 
   0   1   3     7485.86     8165.34    133.67 o 
   1   1   3      285.94      288.93     14.74 o 
   2   1   3     3480.96     3764.09     71.52 o 
   3   1   3     8364.56     8926.70    152.60 o 
   4   1   3     5444.08     5455.91     91.30 o 
   5   1   3      893.45      792.52     27.53 o 
   6   1   3        2.44       10.70     11.26 o 
   7   1   3        2.10       -6.47     11.69 o 
   8   1   3       47.58       39.75     15.44 o 
   9   1   3     1178.74     1150.71     43.25 o 
  10   1   3        7.71       -3.84     17.54 o 
  11   1   3       35.11       51.88     25.31 o 
  12   1   3      388.67      326.28     38.59 o 
  13   1   3      261.74      241.75     37.36 o 
  14   1   3       30.20      125.31     41.00 o 
  15   1   3        2.24       -7.28     38.67 o 
  16   1   3       13.76       17.96     40.79 o 
 -16   2   3      164.61      129.78     46.47 o 
 -15   2   3       59.15       89.89     43.36 o 
 -14   2   3      120.36      145.44     37.39 o 
 -13   2   3      143.07      155.87     36.33 o 
 -12   2   3      258.24      252.58     38.00 o 
 -11   2   3      587.89      510.44     44.20 o 
 -10   2   3      792.85      621.21     44.26 o 
  -9   2   3      888.36      774.84     44.89 o 
  -8   2   3     5966.19     5693.64    125.64 o 
  -7   2   3      351.09      427.40     31.55 o 
  -6   2   3       72.51       51.49     16.48 o 
  -5   2   3     3035.73     3147.63     64.32 o 
  -4   2   3    18020.26    17706.94    258.36 o 
  -3   2   3     3705.69     3596.37     58.85 o 
  -2   2   3    10112.40    10287.06    118.69 o 
  -1   2   3       14.55        0.24      4.59 o 
   0   2   3     1159.66     1441.11     29.56 o 
   1   2   3      823.92     1019.18     22.77 o 
   2   2   3      452.10      556.02     20.99 o 
   3   2   3     1646.68     2036.58     48.14 o 
   4   2   3     4376.20     4342.51     77.90 o 
   5   2   3     3327.66     3405.07     67.20 o 
   6   2   3     5806.00     5885.84    104.98 o 
   7   2   3     1600.42     1633.00     46.41 o 
   8   2   3      725.62      688.54     33.15 o 
   9   2   3      178.53      152.57     35.53 o 
  10   2   3     1385.78     1376.44     77.24 o 
  11   2   3     1547.30     1473.95    100.39 o 
  12   2   3      629.02      637.12     49.50 o 
  13   2   3       82.76       98.17     34.41 o 
  14   2   3       13.56       24.83     32.53 o 
  15   2   3       44.38       36.21     36.30 o 
  16   2   3       16.80      -11.43     41.31 o 
 -15   3   3      180.26      170.99     51.20 o 
 -14   3   3        1.55       -8.47     31.96 o 
 -13   3   3       54.57       32.37     31.78 o 
 -12   3   3      569.96      653.36     88.14 o 
 -11   3   3     1566.10     1483.68     68.84 o 
 -10   3   3      941.97      915.13     53.39 o 
  -9   3   3      550.93      624.19     43.60 o 
  -8   3   3      348.48      372.61     34.24 o 
  -7   3   3      210.24      243.70     27.15 o 
  -6   3   3        9.06        2.06     15.02 o 
  -5   3   3      426.33      459.66     25.22 o 
  -4   3   3       46.31       12.80     10.90 o 
  -3   3   3     2311.97     2247.83     38.11 o 
  -2   3   3     6739.85     6842.47     81.59 o 
  -1   3   3     5901.63     5749.77     70.39 o 
   0   3   3      615.67      702.16     17.87 o 
   1   3   3      396.16      406.00     14.43 o 
   2   3   3     1118.82     1033.76     27.11 o 
   3   3   3     7774.77     7579.51    112.64 o 
   4   3   3     5606.57     5292.23     85.49 o 
   5   3   3     2350.78     2395.47     55.20 o 
   6   3   3     2514.21     2484.90     60.48 o 
   7   3   3      373.08      475.19     34.95 o 
   8   3   3      134.81       75.82     23.57 o 
   9   3   3      527.22      655.94     45.22 o 
  10   3   3       20.28       38.80     25.52 o 
  11   3   3      296.06      349.02     42.19 o 
  12   3   3      134.97      139.39     35.31 o 
  13   3   3      307.76      253.11     44.51 o 
  14   3   3       10.12       23.50     34.71 o 
  15   3   3       10.93      -12.00     33.88 o 
 -15   4   3        1.52      -45.25     56.46 o 
 -14   4   3       12.33       49.53     47.16 o 
 -13   4   3      119.60       73.93     61.76 o 
 -12   4   3       22.57       28.01     31.88 o 
 -11   4   3      136.75       91.04     32.57 o 
 -10   4   3       12.97       11.44     34.41 o 
  -9   4   3       32.69       68.42     29.44 o 
  -8   4   3     1926.20     1873.01     88.70 o 
  -7   4   3      190.23      187.70     28.68 o 
  -6   4   3        7.07      -12.29     13.53 o 
  -5   4   3       85.24      100.06     18.99 o 
  -4   4   3     3266.33     3318.69     54.82 o 
  -3   4   3       22.70       18.19      9.46 o 
  -2   4   3     6644.15     6749.34     84.56 o 
  -1   4   3     2202.29     2268.82     40.28 o 
   0   4   3       18.45        5.34      8.56 o 
   1   4   3      682.14      683.72     21.27 o 
   2   4   3      413.81      432.31     22.64 o 
   3   4   3      148.13      129.86     15.16 o 
   4   4   3      776.65      770.04     29.16 o 
   5   4   3      121.76      100.85     19.07 o 
   6   4   3      730.95      782.14     37.03 o 
   7   4   3       22.46       80.04     25.07 o 
   8   4   3       59.90       17.77     21.84 o 
   9   4   3       16.53       -4.54     24.47 o 
  10   4   3      608.36      693.09     52.25 o 
  11   4   3       91.38       99.15     43.87 o 
  12   4   3      125.79      131.03     39.76 o 
  13   4   3      166.86      143.53     46.74 o 
  14   4   3       14.67       71.22     55.45 o 
 -14   5   3       18.86       87.73     51.76 o 
 -13   5   3       20.35       31.83     48.39 o 
 -12   5   3        0.00       -2.34     43.87 o 
 -11   5   3       49.62       46.03     42.73 o 
 -10   5   3        7.96       32.77     38.57 o 
  -9   5   3      524.73      692.13     63.87 o 
  -8   5   3      650.92      653.28     47.24 o 
  -7   5   3       74.93      159.55     29.67 o 
  -6   5   3     2135.76     2147.05     63.13 o 
  -5   5   3       56.10       55.79     20.63 o 
  -4   5   3      606.97      575.79     28.42 o 
  -3   5   3      106.89       89.78     16.43 o 
  -2   5   3      996.45      953.15     26.82 o 
  -1   5   3      906.24      954.85     33.40 o 
   0   5   3      231.44      233.81     15.78 o 
   1   5   3      192.84      238.61     17.21 o 
   2   5   3       49.24       24.85     12.51 o 
   3   5   3      297.74      334.92     20.43 o 
   4   5   3       15.91       13.68     15.40 o 
   5   5   3      585.89      572.25     39.75 o 
   6   5   3      715.96      883.68     45.33 o 
   7   5   3      197.10      189.66     27.30 o 
   8   5   3     1186.65     1340.35     55.46 o 
   9   5   3       77.11       90.87     31.05 o 
  10   5   3      107.07       91.11     32.29 o 
  11   5   3       49.96       34.77     30.84 o 
  12   5   3        0.09       18.11     41.99 o 
  13   5   3        9.88       26.65     43.65 o 
 -12   6   3        2.34       81.05     51.77 o 
 -11   6   3      146.70       95.91     51.99 o 
 -10   6   3        1.82        8.62     51.03 o 
  -9   6   3      234.02      194.48     49.36 o 
  -8   6   3       31.45       61.18     39.84 o 
  -7   6   3      120.39      159.08     46.05 o 
  -6   6   3       25.59       25.55     47.51 o 
  -5   6   3        9.87       28.69     22.28 o 
  -4   6   3        0.38      -23.95     17.75 o 
  -3   6   3       47.26       31.09     16.78 o 
  -2   6   3      309.93      404.37     26.84 o 
  -1   6   3      233.91      296.79     22.80 o 
   0   6   3      764.83      850.52     32.78 o 
   1   6   3     2330.53     2369.90     47.96 o 
   2   6   3      349.58      381.54     29.25 o 
   3   6   3      234.41      243.72     23.05 o 
   4   6   3       34.07       33.91     23.78 o 
   5   6   3      127.31      107.51     27.42 o 
   6   6   3       17.30       49.60     27.40 o 
   7   6   3      119.34       85.81     35.00 o 
   8   6   3       83.34      116.88     32.98 o 
   9   6   3       78.20       79.62     40.34 o 
  10   6   3        4.83       11.86     38.57 o 
  11   6   3       18.02       12.99     43.00 o 
  12   6   3        0.64       -2.15     44.70 o 
 -10   7   3       40.09       34.83     50.48 o 
  -9   7   3       83.71      108.28     53.48 o 
  -8   7   3       18.40       44.42     63.33 o 
  -7   7   3      212.37      289.77     53.15 o 
  -6   7   3      260.18      334.99     45.06 o 
  -5   7   3       59.31       53.77     31.87 o 
  -4   7   3      220.78      212.46     34.09 o 
  -3   7   3        4.13        9.57     27.83 o 
  -2   7   3      106.98       72.09     20.60 o 
  -1   7   3        1.81       20.02     16.91 o 
   0   7   3      253.19      303.29     24.57 o 
   1   7   3       11.06       10.92     18.72 o 
   2   7   3       84.66       57.44     24.35 o 
   3   7   3        3.76       20.28     22.54 o 
   4   7   3       65.36      -21.65     27.73 o 
   5   7   3       31.39       64.80     42.28 o 
   6   7   3       58.56       58.17     42.41 o 
   7   7   3       24.46       11.00     36.39 o 
   8   7   3      432.36      537.31     83.58 o 
   9   7   3       62.85       73.88     44.71 o 
  10   7   3        4.72        0.02     43.29 o 
  -7   8   3       31.54       33.79     68.10 o 
  -6   8   3        5.53       12.87     35.62 o 
  -5   8   3        6.26       -5.03     34.05 o 
  -4   8   3        0.08      -11.20     30.47 o 
  -3   8   3       55.98       60.96     34.44 o 
  -2   8   3       34.14       30.16     30.07 o 
  -1   8   3       69.26      116.94     40.84 o 
   0   8   3        3.74       16.54     36.67 o 
   1   8   3      153.54      165.18     60.65 o 
   2   8   3        2.79       -0.83     29.22 o 
   3   8   3       97.17      128.82     39.48 o 
   4   8   3        4.02        7.80     38.01 o 
   5   8   3        0.08        2.77     39.91 o 
   6   8   3        8.22       -9.59     39.83 o 
 -16   0   4      130.41      121.36     81.40 o 
 -15   0   4        4.02       39.83     71.12 o 
 -14   0   4       15.73      -15.91     58.02 o 
 -13   0   4      269.61      273.40     84.93 o 
 -12   0   4        0.39       26.38     51.50 o 
 -11   0   4      415.68      447.45     83.98 o 
 -10   0   4     1128.36     1181.53    118.16 o 
  -9   0   4    13032.24    13011.98    359.95 o 
  -8   0   4     6800.22     6648.92    191.37 o 
  -7   0   4    12063.00    12232.19    309.49 o 
  -6   0   4     1806.08     1795.76     72.53 o 
  -5   0   4      820.62      850.80     35.20 o 
  -4   0   4     1755.38     1988.09     64.56 o 
  -3   0   4    15781.96    16949.19    317.17 o 
  -2   0   4       54.25       26.31     22.87 o 
  -1   0   4     1110.09     1022.19     40.61 o 
   0   0   4    31101.60    32497.28    689.53 o 
   1   0   4    20064.32    22522.20    498.47 o 
   2   0   4       18.45       10.21     20.99 o 
   3   0   4      498.39      834.56     55.39 o 
   4   0   4     7400.88     6609.09    166.43 o 
   5   0   4    60997.39    59449.07   1310.27 o 
   6   0   4     3990.28     2880.50    119.92 o 
   7   0   4    12454.58    11290.23    285.63 o 
   8   0   4     5087.42     4970.01    152.81 o 
   9   0   4       28.49       56.67     51.80 o 
  10   0   4        8.13       29.21     30.25 o 
  11   0   4      173.41      143.34     40.58 o 
  12   0   4      538.41      569.82     86.61 o 
  13   0   4        0.60      -15.31     49.11 o 
  14   0   4       18.10      116.27     72.79 o 
  15   0   4      176.68      174.47     81.76 o 
  16   0   4       62.55      108.95     52.46 o 
 -16   1   4      357.55      413.47     69.63 o 
 -15   1   4      231.48      391.88     73.01 o 
 -14   1   4      503.51      674.49     81.64 o 
 -13   1   4       34.48       23.14     40.28 o 
 -12   1   4      275.77      224.08     40.88 o 
 -11   1   4       34.77        6.98     34.69 o 
 -10   1   4     3090.96     3023.74    103.81 o 
  -9   1   4      661.34      626.26     68.11 o 
  -8   1   4      338.03      318.87     21.92 o 
  -7   1   4      155.25      133.79     24.80 o 
  -6   1   4        1.43       -3.28      9.88 o 
  -5   1   4      165.15      100.62     20.31 o 
  -4   1   4       22.00       66.64     16.74 o 
  -3   1   4    12200.17    11183.88    151.35 o 
  -2   1   4    53410.23    50903.03    624.61 o 
  -1   1   4    41284.14    40411.27    469.24 o 
   0   1   4     5161.02     4497.51     80.78 o 
   1   1   4    11742.19    10842.61    157.74 o 
   2   1   4       56.45       29.06      9.61 o 
   3   1   4      450.12      426.68     20.73 o 
   4   1   4     3659.28     3737.34     67.87 o 
   5   1   4      761.50      757.22     45.24 o 
   6   1   4       82.10      116.07     19.13 o 
   7   1   4     1030.28     1032.37     36.48 o 
   8   1   4      554.76      576.31     30.25 o 
   9   1   4      140.97       91.70     20.21 o 
  10   1   4      276.36      240.57     35.50 o 
  11   1   4       88.80       68.68     28.58 o 
  12   1   4     1923.73     1876.16     72.49 o 
  13   1   4      834.93      839.21     55.81 o 
  14   1   4      377.07      410.73     45.64 o 
  15   1   4      453.53      501.93     61.12 o 
  16   1   4       18.47       -1.75     40.34 o 
 -16   2   4       45.17       68.23     72.85 o 
 -15   2   4       44.84       48.18     40.31 o 
 -14   2   4      136.58      161.60     39.75 o 
 -13   2   4        1.75       12.32     29.25 o 
 -12   2   4      217.91      289.69     39.31 o 
 -11   2   4      238.45      288.35     36.54 o 
 -10   2   4      355.40      385.63     39.43 o 
  -9   2   4     2115.19     1981.90    104.92 o 
  -8   2   4     1219.40     1144.38     51.27 o 
  -7   2   4     2221.79     2263.01     65.90 o 
  -6   2   4       32.57       31.35     14.71 o 
  -5   2   4     1428.94     1540.33     54.26 o 
  -4   2   4      942.39      948.00     31.43 o 
  -3   2   4      569.63      585.47     27.79 o 
  -2   2   4     1386.64     1360.89     22.90 o 
  -1   2   4      772.66      788.70     21.24 o 
   0   2   4     2949.40     2830.28     39.98 o 
   1   2   4     1461.41     1526.52     35.89 o 
   2   2   4     1024.31      911.11     27.47 o 
   3   2   4     1531.70     1351.96     40.36 o 
   4   2   4     2535.34     2376.98     51.16 o 
   5   2   4     6844.13     6536.74    112.14 o 
   6   2   4     1949.80     1817.99     51.17 o 
   7   2   4     4138.59     4174.67     85.03 o 
   8   2   4     1802.01     1797.51     67.72 o 
   9   2   4       11.60      -12.55     20.02 o 
  10   2   4      480.47      546.91     41.88 o 
  11   2   4      166.18      178.16     38.89 o 
  12   2   4        1.17        2.56     27.11 o 
  13   2   4       76.86       21.21     30.85 o 
  14   2   4      158.32      178.35     50.69 o 
  15   2   4        0.60       -8.59     35.52 o 
  16   2   4       20.43       -3.95     44.41 o 
 -15   3   4       17.15       58.31     46.17 o 
 -14   3   4        0.69      -28.20     39.46 o 
 -13   3   4        2.99      -25.78     29.03 o 
 -12   3   4       90.19       62.90     38.81 o 
 -11   3   4      663.96      570.85     70.92 o 
 -10   3   4        0.66       18.30     24.03 o 
  -9   3   4      124.61      172.62     30.12 o 
  -8   3   4      515.51      514.42     46.13 o 
  -7   3   4     2201.62     2161.02     74.73 o 
  -6   3   4     1653.98     1723.54     48.98 o 
  -5   3   4     4085.43     4030.16     79.80 o 
  -4   3   4     1697.85     1620.29     38.94 o 
  -3   3   4      489.21      468.69     17.46 o 
  -2   3   4     1441.77     1192.84     23.15 o 
  -1   3   4       33.67       78.28     10.80 o 
   0   3   4      871.75      728.38     20.44 o 
   1   3   4     1637.50     1565.57     28.31 o 
   2   3   4      403.63      330.20     14.65 o 
   3   3   4     3886.97     3959.36     68.16 o 
   4   3   4     1381.66     1387.97     35.91 o 
   5   3   4     1116.35     1208.76     38.65 o 
   6   3   4      178.28      182.60     25.38 o 
   7   3   4     2436.97     2526.15    104.55 o 
   8   3   4      507.84      524.39     39.46 o 
   9   3   4      133.78      115.88     27.52 o 
  10   3   4      436.93      523.41     44.23 o 
  11   3   4       81.77      113.87     36.15 o 
  12   3   4       94.11      113.99     41.63 o 
  13   3   4        3.48        9.64     33.39 o 
  14   3   4        2.89       -7.93     41.15 o 
  15   3   4       44.76       62.70     47.96 o 
 -15   4   4       59.20       34.94     51.97 o 
 -14   4   4      185.80      317.53     63.05 o 
 -13   4   4      230.45      122.85     49.28 o 
 -12   4   4      683.66      691.68     90.29 o 
 -11   4   4       36.98       10.83     38.96 o 
 -10   4   4       45.81        4.91     26.62 o 
  -9   4   4       28.44       52.30     26.42 o 
  -8   4   4      498.02      481.92     49.15 o 
  -7   4   4      484.94      437.96     36.80 o 
  -6   4   4       90.44      105.10     16.87 o 
  -5   4   4      146.97      156.88     23.27 o 
  -4   4   4     4761.02     4753.31     70.18 o 
  -3   4   4      639.65      676.16     24.72 o 
  -2   4   4      455.88      473.60     17.66 o 
  -1   4   4       19.15       16.52      8.68 o 
   0   4   4     5028.47     5016.52     73.21 o 
   1   4   4     2749.42     2827.18     45.61 o 
   2   4   4     1762.88     1704.23     33.42 o 
   3   4   4     1188.49     1175.21     45.70 o 
   4   4   4      177.38      171.01     19.87 o 
   5   4   4      136.44      167.51     18.45 o 
   6   4   4      204.82      185.48     30.24 o 
   7   4   4      251.90      243.75     27.40 o 
   8   4   4      245.90      209.06     31.72 o 
   9   4   4      271.05      300.82     37.58 o 
  10   4   4      424.14      395.95     53.23 o 
  11   4   4      517.78      519.32     61.68 o 
  12   4   4      386.41      484.47     62.90 o 
  13   4   4       21.21        2.81     42.68 o 
  14   4   4        2.80       19.77     41.12 o 
 -13   5   4       18.75      -11.10     44.84 o 
 -12   5   4       15.35        9.21     67.42 o 
 -11   5   4       50.58       42.77     42.73 o 
 -10   5   4      178.63      186.70     48.74 o 
  -9   5   4       24.72       32.75     46.20 o 
  -8   5   4       87.06       92.77     37.98 o 
  -7   5   4      702.82      688.59     49.32 o 
  -6   5   4      819.29      828.54     41.23 o 
  -5   5   4      967.97      941.97     41.97 o 
  -4   5   4      180.19      185.96     20.26 o 
  -3   5   4        9.67      -12.30     13.54 o 
  -2   5   4      107.81      108.72     15.67 o 
  -1   5   4      676.23      680.10     24.92 o 
   0   5   4      515.40      533.96     22.71 o 
   1   5   4       23.85       22.36     12.41 o 
   2   5   4      620.31      628.83     23.79 o 
   3   5   4      706.27      734.26     29.13 o 
   4   5   4     1603.17     1453.50     79.33 o 
   5   5   4      477.58      481.14     33.10 o 
   6   5   4       51.80       35.57     23.79 o 
   7   5   4       91.21       47.87     25.88 o 
   8   5   4       86.58       81.59     28.02 o 
   9   5   4      126.78       43.12     29.42 o 
  10   5   4      150.37      146.16     36.48 o 
  11   5   4        0.86       11.62     50.42 o 
  12   5   4       20.55       16.55     40.58 o 
  13   5   4        2.18      -37.65     41.62 o 
 -12   6   4       43.38      -66.44     47.69 o 
 -11   6   4        6.70      -69.20     41.84 o 
 -10   6   4       38.06       55.90     48.60 o 
  -9   6   4       22.00       94.41     46.06 o 
  -8   6   4       20.05       48.35     40.40 o 
  -7   6   4      229.24      206.75     39.64 o 
  -6   6   4       51.16       73.47     31.69 o 
  -5   6   4       27.74       -8.78     25.93 o 
  -4   6   4       12.02        7.07     19.65 o 
  -3   6   4      126.33      105.06     20.43 o 
  -2   6   4       24.39       45.66     16.76 o 
  -1   6   4       14.45       36.63     16.01 o 
   0   6   4       38.46        8.05     13.52 o 
   1   6   4      751.88      756.24     28.53 o 
   2   6   4        4.76        5.89     16.58 o 
   3   6   4       25.71       12.51     21.07 o 
   4   6   4       30.33       41.55     24.80 o 
   5   6   4       48.94       54.36     25.79 o 
   6   6   4       91.28       53.38     28.82 o 
   7   6   4       92.23       74.06     31.07 o 
   8   6   4        0.02       32.29     30.79 o 
   9   6   4        8.60       -9.88     31.33 o 
  10   6   4       47.44       60.29     49.82 o 
  11   6   4       74.27      127.33     50.65 o 
  12   6   4       54.95       80.82     56.65 o 
 -10   7   4        0.30        3.00     49.35 o 
  -9   7   4       39.16       97.22     53.40 o 
  -8   7   4        3.11        2.12     43.53 o 
  -7   7   4        7.81        1.33     34.09 o 
  -6   7   4        3.06       39.05     33.24 o 
  -5   7   4        8.99       24.24     32.78 o 
  -4   7   4       22.00       36.09     25.91 o 
  -3   7   4       12.98       19.90     21.54 o 
  -2   7   4        9.15       -1.89     19.12 o 
  -1   7   4        1.65        7.65     22.36 o 
   0   7   4        7.53        9.87     19.30 o 
   1   7   4       22.68       32.04     24.83 o 
   2   7   4        1.67       22.77     23.60 o 
   3   7   4       30.13       35.86     23.95 o 
   4   7   4        5.17      -30.17     25.13 o 
   5   7   4       58.94      114.51     40.01 o 
   6   7   4       15.21        8.66     37.17 o 
   7   7   4       25.26      -24.71     47.92 o 
   8   7   4        5.54      -23.93     36.93 o 
   9   7   4       27.23       32.60     46.08 o 
  -6   8   4       19.67       26.39     40.91 o 
  -5   8   4        3.97       63.87     40.75 o 
  -4   8   4       34.77       29.68     38.49 o 
  -3   8   4        3.46       -2.65     31.38 o 
  -2   8   4        5.11      -35.08     27.20 o 
  -1   8   4        2.43        8.18     33.25 o 
   0   8   4       48.33        3.02     36.76 o 
   1   8   4       11.41       41.62     38.49 o 
   2   8   4       70.68       70.78     42.20 o 
   3   8   4       22.63        8.17     33.60 o 
   4   8   4       17.23      -16.28     36.83 o 
   5   8   4        5.61       44.96     45.54 o 
   6   8   4       21.86       -5.02     39.57 o 
 -16   1   5       42.69       31.45     38.04 o 
 -15   1   5      217.03      316.99     67.20 o 
 -14   1   5      166.77      113.95     50.18 o 
 -13   1   5        3.65      -49.50     40.53 o 
 -12   1   5        4.61      -31.31     29.03 o 
 -11   1   5      179.85      170.20     36.94 o 
 -10   1   5      277.69      216.10     38.49 o 
  -9   1   5      256.29      224.86     35.28 o 
  -8   1   5       10.76       12.31     13.82 o 
  -7   1   5     2312.26     2299.69     56.91 o 
  -6   1   5     1125.28     1158.18     36.89 o 
  -5   1   5     2091.01     2186.54     49.55 o 
  -4   1   5     3154.94     3399.14     66.08 o 
  -3   1   5     4365.09     4547.98     91.28 o 
  -2   1   5       56.21       92.92     10.44 o 
  -1   1   5    17704.41    18607.41    218.58 o 
   0   1   5     7622.19     7727.25    106.82 o 
   1   1   5      269.00      321.14     15.25 o 
   2   1   5     1689.68     1719.64     42.38 o 
   3   1   5       76.97      121.39     30.11 o 
   4   1   5     1406.82     1575.03     37.65 o 
   5   1   5     1281.06     1305.35     36.29 o 
   6   1   5       66.90       58.42     13.71 o 
   7   1   5      973.55      978.71     57.49 o 
   8   1   5      682.93      667.75     32.96 o 
   9   1   5      100.48      105.49     21.04 o 
  10   1   5      312.58      336.46     43.06 o 
  11   1   5        1.57       24.97     23.31 o 
  12   1   5       54.01       96.34     31.19 o 
  13   1   5      195.39      167.63     37.18 o 
  14   1   5      298.63      366.10     63.76 o 
  15   1   5       42.60       56.64     43.33 o 
  16   1   5        5.78        9.59     40.17 o 
 -16   2   5        4.81       42.52     54.40 o 
 -15   2   5        0.59        8.28     48.55 o 
 -14   2   5      290.77      256.38     41.91 o 
 -13   2   5      180.42      117.05     33.32 o 
 -12   2   5     1211.83     1272.90     65.16 o 
 -11   2   5      341.75      361.45     40.53 o 
 -10   2   5      512.41      425.17     40.82 o 
  -9   2   5     1831.88     1549.89    107.41 o 
  -8   2   5     2593.51     2424.99     72.77 o 
  -7   2   5     5540.45     5515.35    130.38 o 
  -6   2   5      629.53      592.26     44.39 o 
  -5   2   5     1317.58     1459.21     39.78 o 
  -4   2   5     1157.38     1228.44     39.70 o 
  -3   2   5     5662.06     6253.20     87.75 o 
  -2   2   5       31.63       44.03     11.22 o 
  -1   2   5      365.97      444.72     19.83 o 
   0   2   5     4087.86     4147.41     78.20 o 
   1   2   5     4585.06     4652.76     81.41 o 
   2   2   5     5358.20     5638.31    117.86 o 
   3   2   5     2758.05     2988.16     79.61 o 
   4   2   5      371.47      435.98     21.88 o 
   5   2   5     3020.47     2889.94     62.15 o 
   6   2   5     2981.82     2894.66     67.16 o 
   7   2   5     6567.07     6803.91    122.74 o 
   8   2   5      647.62      677.64     34.11 o 
   9   2   5      535.59      579.43     40.53 o 
  10   2   5       36.49       11.88     22.10 o 
  11   2   5      254.53      245.08     53.63 o 
  12   2   5       63.18       14.86     30.26 o 
  13   2   5       41.75        7.10     29.26 o 
  14   2   5       36.42       38.88     33.94 o 
  15   2   5       42.84       13.16     43.28 o 
  16   2   5       57.32       89.50     60.69 o 
 -15   3   5      467.05      577.89    163.35 o 
 -14   3   5      167.40      148.49     51.01 o 
 -13   3   5      126.67      174.71     67.82 o 
 -12   3   5      241.29      220.62     45.97 o 
 -11   3   5      769.90      629.10     61.99 o 
 -10   3   5        8.11       50.93     25.23 o 
  -9   3   5        5.61       -8.54     23.34 o 
  -8   3   5      188.82      200.82     28.05 o 
  -7   3   5     1741.02     1630.14     56.44 o 
  -6   3   5     1271.24     1293.52     44.70 o 
  -5   3   5     1807.39     1784.79     66.58 o 
  -4   3   5     2862.24     2872.61     48.64 o 
  -3   3   5     2463.02     2516.64     36.73 o 
  -2   3   5      965.63      829.22     25.93 o 
  -1   3   5     7423.58     7447.64     90.75 o 
   0   3   5    11284.39    11262.91    136.61 o 
   1   3   5     2437.70     2277.95     36.13 o 
   2   3   5      392.71      347.11     16.07 o 
   3   3   5      557.68      616.40     24.76 o 
   4   3   5      692.57      754.08     30.15 o 
   5   3   5      149.49      140.33     18.56 o 
   6   3   5      535.24      580.47     30.25 o 
   7   3   5       10.72      -21.77     20.68 o 
   8   3   5     3586.43     3623.43     97.32 o 
   9   3   5       10.03       21.47     22.33 o 
  10   3   5      324.97      303.33     50.30 o 
  11   3   5       29.30       50.13     27.92 o 
  12   3   5      177.61      146.67     43.37 o 
  13   3   5       95.25       26.26     40.62 o 
  14   3   5      324.71      295.53     68.28 o 
  15   3   5      101.15       97.48     49.48 o 
 -14   4   5       89.48       92.28     51.74 o 
 -13   4   5        4.24        4.71     42.06 o 
 -12   4   5       37.14       33.44     47.96 o 
 -11   4   5      106.57       32.08     39.84 o 
 -10   4   5       34.20       81.11     40.85 o 
  -9   4   5       74.59      147.94     39.62 o 
  -8   4   5      542.03      632.61     55.60 o 
  -7   4   5     2166.20     2221.89    101.31 o 
  -6   4   5      187.96      240.08     24.56 o 
  -5   4   5     2169.99     2232.87     53.03 o 
  -4   4   5       29.92        3.59     12.46 o 
  -3   4   5      193.47      195.27     14.49 o 
  -2   4   5     2323.68     2336.63     37.49 o 
  -1   4   5     1873.44     1991.62     41.94 o 
   0   4   5      695.65      716.96     22.75 o 
   1   4   5      434.59      452.59     24.46 o 
   2   4   5      117.71      107.17     16.95 o 
   3   4   5      734.39      735.56     28.94 o 
   4   4   5      667.25      657.38     28.94 o 
   5   4   5      380.20      353.99     24.23 o 
   6   4   5      336.81      346.03     33.79 o 
   7   4   5     1566.30     1710.92    153.87 o 
   8   4   5      102.08      104.35     33.02 o 
   9   4   5     1066.37     1141.88     72.05 o 
  10   4   5      120.79      207.66     44.41 o 
  11   4   5        0.70       26.15     37.33 o 
  12   4   5       41.24       88.01     45.04 o 
  13   4   5        1.20       -8.09     61.53 o 
  14   4   5       47.72       95.04     48.45 o 
 -13   5   5        2.43      -23.00     46.62 o 
 -12   5   5      358.84      474.64     78.12 o 
 -11   5   5       81.70       87.44     46.41 o 
 -10   5   5      304.26      329.28     57.34 o 
  -9   5   5      156.81      185.11     45.09 o 
  -8   5   5      115.82      118.25     40.59 o 
  -7   5   5       95.25       92.26     37.65 o 
  -6   5   5      175.87      139.89     45.47 o 
  -5   5   5       34.47       51.40     24.95 o 
  -4   5   5       66.00       70.52     18.84 o 
  -3   5   5     1115.86     1086.32     34.04 o 
  -2   5   5      518.78      529.54     24.72 o 
  -1   5   5      145.29      175.79     16.54 o 
   0   5   5      702.41      835.24     36.66 o 
   1   5   5       76.43       62.27     13.62 o 
   2   5   5     2111.10     2230.06     43.18 o 
   3   5   5      510.60      518.28     37.70 o 
   4   5   5      793.05      860.27     40.21 o 
   5   5   5      944.14     1042.01     52.35 o 
   6   5   5        2.32       36.59     23.53 o 
   7   5   5       82.28       61.26     46.64 o 
   8   5   5        1.77        1.34     24.57 o 
   9   5   5      143.68      139.24     34.76 o 
  10   5   5       45.40       59.17     32.31 o 
  11   5   5       37.52       57.28     35.36 o 
  12   5   5        9.78       -7.97     34.03 o 
  13   5   5        0.10       -2.09     43.53 o 
 -12   6   5        1.13      -21.74     48.65 o 
 -11   6   5        3.61       65.49     50.32 o 
 -10   6   5      132.56      191.97     54.16 o 
  -9   6   5       93.91      106.58     48.98 o 
  -8   6   5        4.51      -43.21     36.04 o 
  -7   6   5        0.66        3.61     29.40 o 
  -6   6   5        2.48        8.97     28.25 o 
  -5   6   5      898.90     1014.33     56.24 o 
  -4   6   5      479.52      536.06     34.26 o 
  -3   6   5      685.74      756.47     35.85 o 
  -2   6   5      836.47      826.02     41.58 o 
  -1   6   5        3.41       -3.24     17.02 o 
   0   6   5       72.02       76.21     18.08 o 
   1   6   5      111.06       83.13     18.26 o 
   2   6   5      500.16      545.21     30.41 o 
   3   6   5        7.60       -6.17     22.92 o 
   4   6   5      155.92      106.02     42.95 o 
   5   6   5       85.44       74.04     28.77 o 
   6   6   5       25.88        0.44     28.93 o 
   7   6   5      199.79      162.92     35.56 o 
   8   6   5       21.42        7.27     28.73 o 
   9   6   5       70.78      133.17     37.91 o 
  10   6   5      193.65      200.25     42.29 o 
  11   6   5       79.26       61.43     40.04 o 
  -9   7   5      132.94      103.17     52.26 o 
  -8   7   5        1.26        9.51     41.53 o 
  -7   7   5        1.15       36.42     35.64 o 
  -6   7   5      127.06      148.40     35.79 o 
  -5   7   5       59.02       76.60     31.75 o 
  -4   7   5       18.37       18.41     22.47 o 
  -3   7   5       74.39      107.74     27.81 o 
  -2   7   5        0.05        3.79     22.24 o 
  -1   7   5       52.23       37.68     23.38 o 
   0   7   5       10.15       65.42     23.02 o 
   1   7   5       10.11       -0.04     23.31 o 
   2   7   5      113.63      112.14     29.10 o 
   3   7   5      223.93      218.88     37.01 o 
   4   7   5      259.65      349.17     44.63 o 
   5   7   5      285.02      321.51     41.91 o 
   6   7   5        4.73        9.61     30.08 o 
   7   7   5       37.02       13.51     36.53 o 
   8   7   5        0.13        2.81     41.18 o 
   9   7   5       43.58       19.80     42.65 o 
  -6   8   5        0.66       22.35     40.64 o 
  -5   8   5       24.71       38.81     40.92 o 
  -4   8   5        1.84      -51.25     35.58 o 
  -3   8   5      123.11       69.64     31.14 o 
  -2   8   5      147.25      125.48     30.77 o 
  -1   8   5        6.94      -19.70     25.50 o 
   0   8   5       16.34       27.16     31.05 o 
   1   8   5        1.31      -50.17     32.86 o 
   2   8   5       13.95       42.65     39.12 o 
   3   8   5        0.98      -44.50     30.83 o 
   4   8   5       43.62      -15.16     37.43 o 
   5   8   5        7.14       28.84     42.18 o 
   6   8   5        4.22       18.61     44.50 o 
 -16   0   6       33.03       65.79     75.42 o 
 -15   0   6       63.25      112.09     76.38 o 
 -14   0   6      236.07      339.07     92.65 o 
 -13   0   6     1224.40     1428.37    142.29 o 
 -12   0   6     2973.31     3227.75    200.61 o 
 -11   0   6      420.07      488.90     88.82 o 
 -10   0   6     1020.65     1065.72     54.68 o 
  -9   0   6      357.03      336.12     34.55 o 
  -8   0   6     6595.02     6638.99    161.87 o 
  -7   0   6     2807.71     2845.20     82.75 o 
  -6   0   6     4829.63     4537.59    110.66 o 
  -5   0   6      209.94      166.49     21.31 o 
  -4   0   6      147.95       83.63     16.56 o 
  -3   0   6      283.50      213.53     16.30 o 
  -2   0   6      383.90      560.32     20.38 o 
  -1   0   6       28.55      174.06     30.23 o 
   0   0   6    24529.10    24194.18    427.24 o 
   1   0   6    24477.49    23059.59    515.98 o 
   2   0   6    26873.96    25621.75    574.22 o 
   3   0   6     9975.14     9729.66    190.74 o 
   4   0   6    17292.25    16776.13    317.60 o 
   5   0   6        4.06       34.94     18.96 o 
   6   0   6     3070.25     3216.23    159.49 o 
   7   0   6      596.15      622.73     45.05 o 
   8   0   6     2267.96     2026.72     85.06 o 
   9   0   6      116.86       79.51     31.23 o 
  10   0   6        0.03       11.51     43.60 o 
  11   0   6       38.43        9.30     32.22 o 
  12   0   6      141.40      149.98     44.45 o 
  13   0   6       39.19       63.40     61.19 o 
  14   0   6      148.87      170.76     52.17 o 
  15   0   6      136.96      211.90     80.39 o 
  16   0   6      352.88      319.38     89.48 o 
 -16   1   6       56.85       80.90     55.97 o 
 -15   1   6      244.99      426.24     85.41 o 
 -14   1   6      150.65      257.83     66.00 o 
 -13   1   6      581.57      695.96     80.52 o 
 -12   1   6       54.22       84.29     29.22 o 
 -11   1   6       50.43       40.51     25.84 o 
 -10   1   6      333.57      368.05     51.32 o 
  -9   1   6      201.62      200.80     29.85 o 
  -8   1   6     1040.39      999.55     33.60 o 
  -7   1   6     1605.82     1430.48     43.78 o 
  -6   1   6    10597.87    10188.21    169.12 o 
  -5   1   6    12442.53    12312.13    192.77 o 
  -4   1   6     6676.65     6828.75    102.74 o 
  -3   1   6     6393.76     6234.67    105.50 o 
  -2   1   6      116.54      158.15     13.38 o 
  -1   1   6     4020.55     4274.05     58.93 o 
   0   1   6     4018.84     4359.27     60.17 o 
   1   1   6     4725.09     4546.58     76.68 o 
   2   1   6      450.08      393.14     20.46 o 
   3   1   6      729.31      741.38     45.75 o 
   4   1   6      149.36      123.07     15.96 o 
   5   1   6      543.90      664.73     49.21 o 
   6   1   6     3425.12     3493.13     71.50 o 
   7   1   6     1100.67     1024.82     37.70 o 
   8   1   6     3345.44     3159.45     94.91 o 
   9   1   6     4014.25     3918.25     87.39 o 
  10   1   6     1440.88     1606.02     55.25 o 
  11   1   6      874.61     1041.20     48.32 o 
  12   1   6      218.77      219.69     35.82 o 
  13   1   6       35.94      -28.52     26.72 o 
  14   1   6        1.54        4.71     30.67 o 
  15   1   6      145.07      128.02     45.12 o 
  16   1   6       41.94       54.45     56.36 o 
 -16   2   6        0.50      -26.01     48.11 o 
 -15   2   6       51.63       33.84    128.12 o 
 -14   2   6       12.41       23.33     40.86 o 
 -13   2   6      219.89      223.51     47.80 o 
 -12   2   6      534.97      612.59     64.60 o 
 -11   2   6       66.81       31.39     26.27 o 
 -10   2   6      431.20      362.53     37.87 o 
  -9   2   6       71.45       58.48     24.05 o 
  -8   2   6       76.20       42.81     22.60 o 
  -7   2   6      291.37      337.02     30.63 o 
  -6   2   6      855.15      866.84     39.41 o 
  -5   2   6      297.30      283.42     15.73 o 
  -4   2   6     4796.49     4899.93     67.91 o 
  -3   2   6     1905.15     1730.47     30.20 o 
  -2   2   6      198.69      151.64     12.85 o 
  -1   2   6     2578.50     2160.19     40.10 o 
   0   2   6     9478.40     9392.27    124.14 o 
   1   2   6      465.41      316.24     18.78 o 
   2   2   6     6746.92     6120.28    103.76 o 
   3   2   6     3843.70     3434.94     67.88 o 
   4   2   6     2574.18     2506.88     64.38 o 
   5   2   6     1639.69     1461.63     40.89 o 
   6   2   6      135.85      154.94     18.45 o 
   7   2   6      402.05      413.79     26.90 o 
   8   2   6      248.52      253.96     32.53 o 
   9   2   6      220.10      202.26     25.44 o 
  10   2   6        5.33       -2.11     20.77 o 
  11   2   6       82.37       67.45     28.70 o 
  12   2   6        3.48        0.09     27.97 o 
  13   2   6      268.47      224.65    101.86 o 
  14   2   6      146.08      165.34     56.70 o 
  15   2   6        7.84      -22.68     40.87 o 
 -15   3   6        7.84       -4.23     36.98 o 
 -14   3   6        4.27       -6.83     41.94 o 
 -13   3   6       49.76       71.71     43.00 o 
 -12   3   6       13.88       84.63     39.87 o 
 -11   3   6      928.11     1118.69    100.81 o 
 -10   3   6     2033.44     1916.21     89.33 o 
  -9   3   6      268.07      349.27     57.20 o 
  -8   3   6      479.37      495.19     36.40 o 
  -7   3   6        9.32        6.06     20.81 o 
  -6   3   6       22.06       32.13     15.16 o 
  -5   3   6      357.79      369.03     22.51 o 
  -4   3   6      304.56      373.02     17.86 o 
  -3   3   6     1158.49     1115.14     25.32 o 
  -2   3   6     1428.99     1443.89     30.22 o 
  -1   3   6      545.77      573.28     19.09 o 
   0   3   6     1836.71     1779.81     33.10 o 
   1   3   6       15.07       26.26     11.28 o 
   2   3   6      167.59      139.57     22.24 o 
   3   3   6     1722.23     1682.00     46.63 o 
   4   3   6     2401.83     2487.66     52.32 o 
   5   3   6      606.99      632.75     44.21 o 
   6   3   6     3276.35     3194.73     72.10 o 
   7   3   6      559.10      572.44     53.91 o 
   8   3   6       90.62      134.81     32.68 o 
   9   3   6       86.03       28.28     28.75 o 
  10   3   6       73.94       63.96     31.98 o 
  11   3   6      202.02      193.44     57.00 o 
  12   3   6      155.04      176.98     43.51 o 
  13   3   6       63.96      -25.73     39.11 o 
  14   3   6      111.25      115.23     49.12 o 
  15   3   6       16.77      -32.66     45.56 o 
 -14   4   6       19.12        3.26     46.29 o 
 -13   4   6       46.12      -60.06     40.82 o 
 -12   4   6       88.84       74.57     43.31 o 
 -11   4   6      194.57      158.20     83.39 o 
 -10   4   6        0.34       -0.98     36.58 o 
  -9   4   6      375.66      377.24     84.35 o 
  -8   4   6      325.02      271.35     44.03 o 
  -7   4   6      419.95      394.97     38.54 o 
  -6   4   6        3.36       -3.01     21.16 o 
  -5   4   6       15.45       24.26     17.66 o 
  -4   4   6     1060.42     1060.45     35.38 o 
  -3   4   6     5746.94     5570.88     76.68 o 
  -2   4   6     2401.28     2433.86     46.03 o 
  -1   4   6     2493.84     2434.36     43.02 o 
   0   4   6       91.01      102.42     12.77 o 
   1   4   6        3.74       11.36     11.63 o 
   2   4   6      264.92      338.10     18.94 o 
   3   4   6      239.16      258.83     24.16 o 
   4   4   6      756.54      686.50     35.80 o 
   5   4   6      332.93      336.54     31.66 o 
   6   4   6      701.03      691.30     54.76 o 
   7   4   6     1493.38     1413.10     69.70 o 
   8   4   6      238.51      192.88     39.49 o 
   9   4   6       31.97       21.94     32.32 o 
  10   4   6        9.13       35.81     42.14 o 
  11   4   6      203.00      190.01     46.97 o 
  12   4   6      110.63      154.68     47.39 o 
  13   4   6       69.82       21.23     57.34 o 
  14   4   6       16.75       -7.52     46.51 o 
 -13   5   6        2.07        4.42     47.63 o 
 -12   5   6        1.17      -19.50     43.98 o 
 -11   5   6      293.60      346.89     74.61 o 
 -10   5   6      139.92      148.22     49.88 o 
  -9   5   6      577.32      701.60    119.73 o 
  -8   5   6      241.31      335.21     52.73 o 
  -7   5   6        0.21       34.09     32.67 o 
  -6   5   6      167.62      202.81     33.25 o 
  -5   5   6      637.57      655.61     36.42 o 
  -4   5   6      361.47      377.50     26.93 o 
  -3   5   6      253.55      219.64     21.95 o 
  -2   5   6      135.40      134.09     19.89 o 
  -1   5   6       16.52       15.36     15.80 o 
   0   5   6      940.73     1044.93     33.55 o 
   1   5   6     1043.08     1019.75     35.16 o 
   2   5   6       18.55       27.90     17.37 o 
   3   5   6       89.14       84.95     21.61 o 
   4   5   6      905.24      946.33     43.22 o 
   5   5   6      653.36      625.10     48.39 o 
   6   5   6       36.35       38.84     26.29 o 
   7   5   6      256.03      243.87     37.84 o 
   8   5   6       70.10       45.56     28.19 o 
   9   5   6       23.66       55.13     30.28 o 
  10   5   6       13.65      -15.65     30.91 o 
  11   5   6        3.65        3.51     31.79 o 
  12   5   6       34.82       26.18     36.57 o 
  13   5   6       59.11       55.37     49.68 o 
 -11   6   6       10.67       91.31     54.98 o 
 -10   6   6       32.87       -4.15     42.76 o 
  -9   6   6       38.44       31.53     43.79 o 
  -8   6   6        8.79      -13.04     38.04 o 
  -7   6   6        7.71       -0.15     27.36 o 
  -6   6   6       95.39       88.90     29.08 o 
  -5   6   6       36.39       -2.76     25.02 o 
  -4   6   6       67.79       61.73     22.03 o 
  -3   6   6      151.25      176.11     23.96 o 
  -2   6   6       44.07       12.45     19.65 o 
  -1   6   6      262.73      289.14     29.14 o 
   0   6   6       14.05       13.50     18.02 o 
   1   6   6        0.10       -6.13     16.61 o 
   2   6   6      113.83      121.35     23.49 o 
   3   6   6        3.16       12.57     25.09 o 
   4   6   6        0.16        5.14     25.11 o 
   5   6   6       54.08       34.41     26.65 o 
   6   6   6       22.79        4.96     26.72 o 
   7   6   6       61.78       54.43     31.30 o 
   8   6   6      124.55       94.09     51.62 o 
   9   6   6       15.33       87.69     36.75 o 
  10   6   6       56.20       62.11     37.37 o 
  11   6   6        0.16       41.21     39.84 o 
  -9   7   6       13.14      -17.79     40.83 o 
  -8   7   6       10.83       80.48     43.12 o 
  -7   7   6       13.63       14.56     32.11 o 
  -6   7   6        7.59        6.75     36.98 o 
  -5   7   6        2.71      -37.03     32.38 o 
  -4   7   6        0.45       26.24     27.25 o 
  -3   7   6       65.68       83.69     27.79 o 
  -2   7   6        4.69       10.84     24.16 o 
  -1   7   6        2.53        1.31     22.80 o 
   0   7   6       17.21        1.96     23.21 o 
   1   7   6       19.80       29.62     23.21 o 
   2   7   6       46.86       70.41     27.16 o 
   3   7   6       24.49       25.53     28.68 o 
   4   7   6       65.45        7.10     32.25 o 
   5   7   6        0.26       -5.17     29.41 o 
   6   7   6        1.40       17.30     31.73 o 
   7   7   6       15.96       41.10     33.05 o 
   8   7   6        7.55       77.12     45.78 o 
   9   7   6        0.20      -23.42     40.95 o 
  -6   8   6        0.92      -78.08     42.42 o 
  -5   8   6        6.66      -10.04     38.88 o 
  -4   8   6       25.45       78.11     42.51 o 
  -3   8   6       28.01       38.83     30.49 o 
  -2   8   6        1.57       21.26     28.13 o 
  -1   8   6        5.32       13.07     27.51 o 
   0   8   6        2.11       52.04     34.84 o 
   1   8   6       26.72       36.37     31.43 o 
   2   8   6        3.17        5.10     35.12 o 
   3   8   6       52.13       -6.01     33.25 o 
   4   8   6        1.10      -18.19     37.73 o 
   5   8   6       16.81      -64.13     40.08 o 
 -16   1   7       25.14      -20.61     45.98 o 
 -15   1   7       51.32       15.97     53.27 o 
 -14   1   7      169.68      261.98     61.91 o 
 -13   1   7        3.24       60.65     46.91 o 
 -12   1   7       17.67       26.42     27.38 o 
 -11   1   7       19.88        9.54     24.50 o 
 -10   1   7     1028.35     1087.14     57.74 o 
  -9   1   7      762.47      755.27     78.26 o 
  -8   1   7       16.17       15.60     21.66 o 
  -7   1   7        6.41        6.71     15.07 o 
  -6   1   7     2908.55     3045.08     67.67 o 
  -5   1   7     1850.99     1735.16     46.46 o 
  -4   1   7     4828.00     4954.21     74.20 o 
  -3   1   7     1280.82     1266.02     29.52 o 
  -2   1   7     1987.64     2262.67     36.52 o 
  -1   1   7      950.96     1036.24     22.60 o 
   0   1   7     2662.49     2828.17     44.06 o 
   1   1   7      914.43     1011.86     34.88 o 
   2   1   7      248.51      263.77     24.68 o 
   3   1   7      199.98      169.76     19.80 o 
   4   1   7     2861.98     2938.51     68.99 o 
   5   1   7     1260.72     1335.32     65.73 o 
   6   1   7       26.02       15.53     12.65 o 
   7   1   7       40.88       21.03     15.03 o 
   8   1   7      216.32      219.19     23.50 o 
   9   1   7      629.04      624.38     35.07 o 
  10   1   7      798.19      840.22     67.22 o 
  11   1   7      110.50      129.06     27.02 o 
  12   1   7       14.05       48.44     28.15 o 
  13   1   7        3.15      -26.53     26.87 o 
  14   1   7       57.22       29.52     38.76 o 
  15   1   7       34.13       84.77     54.15 o 
 -16   2   7       44.65      128.27     62.64 o 
 -15   2   7       65.28       46.57     77.93 o 
 -14   2   7       71.20       51.18     96.33 o 
 -13   2   7      434.39      360.47     65.49 o 
 -12   2   7      626.34      639.25     51.86 o 
 -11   2   7     1918.59     1989.74     94.16 o 
 -10   2   7       59.26       59.36     27.76 o 
  -9   2   7       53.20       86.44     28.08 o 
  -8   2   7      672.64      678.37     50.70 o 
  -7   2   7     1912.03     1949.82    106.35 o 
  -6   2   7       32.71       35.21     12.94 o 
  -5   2   7       16.21       25.76      9.68 o 
  -4   2   7      257.33      233.77     16.12 o 
  -3   2   7     6974.87     7046.55    107.57 o 
  -2   2   7     1378.67     1366.73     28.83 o 
  -1   2   7     4413.83     4813.64     78.17 o 
   0   2   7      472.39      440.76     33.38 o 
   1   2   7     9457.62     9661.63    152.54 o 
   2   2   7     4674.73     4467.39     82.58 o 
   3   2   7     6100.08     5888.77    103.47 o 
   4   2   7     2443.26     2435.19     64.48 o 
   5   2   7      172.66      141.12     21.51 o 
   6   2   7      235.03      237.44     21.76 o 
   7   2   7     1169.20     1131.84     48.46 o 
   8   2   7     1983.66     2003.94     57.12 o 
   9   2   7      377.44      401.13     38.17 o 
  10   2   7        5.11        5.48     27.19 o 
  11   2   7      413.56      388.40     50.23 o 
  12   2   7      141.57       64.87     41.20 o 
  13   2   7        1.28      -42.27     34.43 o 
  14   2   7       41.20        3.43     42.67 o 
  15   2   7       52.57       -1.84     44.96 o 
 -15   3   7        3.79      -28.19     35.27 o 
 -14   3   7      120.21       81.53     75.91 o 
 -13   3   7        1.67       -4.57     31.91 o 
 -12   3   7       90.82       15.64     32.73 o 
 -11   3   7      199.56      109.81     35.16 o 
 -10   3   7      805.89      721.81     53.21 o 
  -9   3   7      463.63      511.70     58.04 o 
  -8   3   7      290.28      271.89     35.25 o 
  -7   3   7      152.36      142.14     24.84 o 
  -6   3   7     2314.33     2125.97     60.29 o 
  -5   3   7     1813.28     1791.22     47.35 o 
  -4   3   7     5473.34     5514.99     85.93 o 
  -3   3   7     4737.33     4755.53     71.30 o 
  -2   3   7       12.73       -3.25      9.69 o 
  -1   3   7      536.07      620.07     22.40 o 
   0   3   7     2016.35     2075.61     44.02 o 
   1   3   7       51.62       49.26     14.43 o 
   2   3   7       18.13       31.05     14.60 o 
   3   3   7        6.74        6.76     13.00 o 
   4   3   7     2495.32     2614.80     70.58 o 
   5   3   7      314.38      282.93     25.42 o 
   6   3   7       24.34       33.70     23.67 o 
   7   3   7      186.77      181.60     28.51 o 
   8   3   7     1782.85     1624.16     77.33 o 
   9   3   7      393.85      442.03     50.40 o 
  10   3   7      767.62      913.32     66.47 o 
  11   3   7      875.99      814.02    113.30 o 
  12   3   7        8.34      -24.92     34.59 o 
  13   3   7       38.16       47.56     67.36 o 
  14   3   7       20.79      -41.01     41.76 o 
  15   3   7        4.99      -16.44     47.20 o 
 -14   4   7        4.15       -0.44     41.51 o 
 -13   4   7      143.36      125.27     56.37 o 
 -12   4   7       13.91       -4.06     36.74 o 
 -11   4   7      676.48      613.59     57.61 o 
 -10   4   7       79.07      149.00     44.62 o 
  -9   4   7      374.58      473.78     48.50 o 
  -8   4   7      471.54      507.69     46.92 o 
  -7   4   7       68.99       80.58     24.88 o 
  -6   4   7       16.09       10.16     19.50 o 
  -5   4   7       91.37      110.66     20.47 o 
  -4   4   7       11.36       24.36     16.71 o 
  -3   4   7     2158.87     2156.75     45.25 o 
  -2   4   7      654.24      664.71     27.34 o 
  -1   4   7       49.48       35.88     11.10 o 
   0   4   7       42.21       26.53     12.28 o 
   1   4   7     1315.33     1382.19     49.53 o 
   2   4   7      148.12      164.08     30.85 o 
   3   4   7     3032.51     2871.31     69.78 o 
   4   4   7     1980.32     2134.89     69.36 o 
   5   4   7      110.50      151.76     23.09 o 
   6   4   7      682.59      731.95     38.57 o 
   7   4   7       57.16       54.05     23.94 o 
   8   4   7        6.53      -19.25     24.18 o 
   9   4   7      157.21      146.85     39.61 o 
  10   4   7      126.72      126.42     57.59 o 
  11   4   7       85.74      163.93     47.18 o 
  12   4   7        3.66       -6.28     39.54 o 
  13   4   7        6.11      -76.73     38.37 o 
  14   4   7       13.22      -43.37     52.88 o 
 -13   5   7       48.99       82.24     45.26 o 
 -12   5   7        2.92      -52.39     37.69 o 
 -11   5   7      120.29      136.86     44.99 o 
 -10   5   7        5.27      -10.08     34.45 o 
  -9   5   7      177.93      243.28     44.98 o 
  -8   5   7        5.34      -11.73     25.36 o 
  -7   5   7       63.42       30.71     25.50 o 
  -6   5   7      174.03      245.76     32.76 o 
  -5   5   7      101.73       64.20     21.90 o 
  -4   5   7      847.99      900.65     36.80 o 
  -3   5   7      504.17      537.48     29.49 o 
  -2   5   7       32.00       46.91     21.68 o 
  -1   5   7     3937.10     3867.85     74.12 o 
   0   5   7      128.96      103.89     18.42 o 
   1   5   7      419.33      445.89     27.83 o 
   2   5   7       36.08       20.32     24.15 o 
   3   5   7      250.20      253.49     28.23 o 
   4   5   7      145.38      126.01     23.65 o 
   5   5   7      266.19      250.71     34.66 o 
   6   5   7      147.70      143.46     31.33 o 
   7   5   7        3.05        8.69     24.81 o 
   8   5   7      103.37       93.27     32.00 o 
   9   5   7        2.17      -28.33     26.52 o 
  10   5   7       28.43       20.99     33.16 o 
  11   5   7      112.44      122.16     39.59 o 
  12   5   7       34.65       -9.11     36.63 o 
 -11   6   7       67.29       83.81     45.70 o 
 -10   6   7        9.82       75.13     44.05 o 
  -9   6   7       58.67       56.49     38.58 o 
  -8   6   7      397.05      406.82     46.48 o 
  -7   6   7      136.76       94.77     32.22 o 
  -6   6   7      499.89      477.15     41.52 o 
  -5   6   7        8.96       52.45     24.80 o 
  -4   6   7      313.43      232.20     41.61 o 
  -3   6   7       35.24       13.29     22.48 o 
  -2   6   7      273.36      257.70     29.37 o 
  -1   6   7      186.59      179.50     25.79 o 
   0   6   7        1.36       25.70     18.90 o 
   1   6   7       43.30       41.37     18.82 o 
   2   6   7       54.89       13.88     21.79 o 
   3   6   7        3.50       -1.12     23.42 o 
   4   6   7       34.25       29.17     33.69 o 
   5   6   7       86.92      136.16     32.73 o 
   6   6   7      959.35     1129.24     63.02 o 
   7   6   7      139.85      138.95     34.80 o 
   8   6   7       23.22       27.08     32.15 o 
   9   6   7      161.30      192.86     42.86 o 
  10   6   7        1.13       34.41     63.13 o 
  11   6   7        0.48        9.35     37.64 o 
  -9   7   7      105.57      111.75     64.98 o 
  -8   7   7        9.65       87.96     68.39 o 
  -7   7   7       48.38      -28.32     37.21 o 
  -6   7   7        0.33      -17.92     35.74 o 
  -5   7   7       98.83       60.63     37.16 o 
  -4   7   7        6.18      -23.01     25.29 o 
  -3   7   7        0.53      -18.72     25.07 o 
  -2   7   7       51.40       24.53     25.01 o 
  -1   7   7      352.22      407.93     51.30 o 
   0   7   7       92.56      150.95     28.77 o 
   1   7   7      163.63      171.82     28.89 o 
   2   7   7      173.59      259.22     43.95 o 
   3   7   7       18.94       66.50     30.65 o 
   4   7   7        2.46       10.08     28.54 o 
   5   7   7      171.06      155.77     37.34 o 
   6   7   7       38.88       14.71     32.05 o 
   7   7   7       13.40       12.95     37.73 o 
   8   7   7       48.83       25.63     35.89 o 
   9   7   7        5.74       -0.46     45.57 o 
  -5   8   7       12.06       23.36     42.05 o 
  -4   8   7        0.02        3.40     39.41 o 
  -3   8   7       10.03      -10.62     29.55 o 
  -2   8   7       76.39       81.78     32.04 o 
  -1   8   7       73.26       67.55     29.30 o 
   0   8   7        1.38      -13.13     32.53 o 
   1   8   7        9.47        8.50     33.89 o 
   2   8   7        6.53      -14.39     31.29 o 
   3   8   7        9.28       25.12     33.02 o 
   4   8   7        1.21       -8.92     34.17 o 
   5   8   7        0.27      -42.86     40.23 o 
 -16   0   8      299.99      197.44     96.66 o 
 -15   0   8      225.02      267.66     98.27 o 
 -14   0   8       34.95      106.05     72.61 o 
 -13   0   8       79.30      123.57     67.47 o 
 -12   0   8     1130.32     1102.39    127.04 o 
 -11   0   8     1979.87     2478.19    175.67 o 
 -10   0   8      176.00      215.83     35.49 o 
  -9   0   8     2900.16     2968.26     94.04 o 
  -8   0   8      519.08      547.30     53.10 o 
  -7   0   8       26.20       45.24     22.20 o 
  -6   0   8      182.92      222.91     27.38 o 
  -5   0   8       38.15       80.98     26.62 o 
  -4   0   8    20126.77    19652.81    461.01 o 
  -3   0   8     9569.32     9316.43    156.63 o 
  -2   0   8    11777.42    11170.69    182.68 o 
  -1   0   8    10712.79     9861.78    162.00 o 
   0   0   8     2454.22     2486.07     58.47 o 
   1   0   8        2.84        5.08     16.40 o 
   2   0   8     2638.90     2666.85    112.71 o 
   3   0   8     3502.86     3267.94     79.49 o 
   4   0   8     4005.12     4007.69     96.29 o 
   5   0   8     4967.33     5008.34    118.17 o 
   6   0   8      220.83      286.73     31.68 o 
   7   0   8        0.59       32.21     18.30 o 
   8   0   8       62.22       73.11     24.21 o 
   9   0   8       47.13       56.24     25.76 o 
  10   0   8      935.86     1153.63     62.91 o 
  11   0   8     1203.17     1135.87     66.65 o 
  12   0   8      819.99      902.48     95.71 o 
  13   0   8      539.18      648.47    114.41 o 
  14   0   8       87.17      264.58     61.28 o 
  15   0   8       21.70      -22.01     66.39 o 
 -16   1   8       19.57       95.99     89.69 o 
 -15   1   8       67.57      208.20     60.73 o 
 -14   1   8        8.65       91.67     74.91 o 
 -13   1   8       29.97       11.01     70.13 o 
 -12   1   8        2.83       18.53     33.33 o 
 -11   1   8     1288.71     1342.70     62.50 o 
 -10   1   8      965.26      976.58     67.97 o 
  -9   1   8     2543.36     2576.61    146.89 o 
  -8   1   8     2690.67     2698.04     79.16 o 
  -7   1   8        8.29       -9.85     15.25 o 
  -6   1   8       20.70       17.29     10.20 o 
  -5   1   8     3584.64     3464.14     65.53 o 
  -4   1   8     2911.53     2883.16     51.02 o 
  -3   1   8     2491.13     2504.68     45.53 o 
  -2   1   8     8270.89     7960.66    103.82 o 
  -1   1   8     1611.40     1618.64     30.89 o 
   0   1   8     2499.51     2994.13     47.29 o 
   1   1   8      629.29      518.98     17.67 o 
   2   1   8      343.16      314.01     16.56 o 
   3   1   8     8783.64     8207.80    150.61 o 
   4   1   8     6401.97     6015.88    118.90 o 
   5   1   8     3583.98     3308.02     67.25 o 
   6   1   8     7325.51     7266.44    125.64 o 
   7   1   8      197.25      199.57     21.44 o 
   8   1   8      304.94      346.50     27.16 o 
   9   1   8       11.85       21.83     19.26 o 
  10   1   8      243.17      251.87     28.52 o 
  11   1   8      258.74      273.04     32.03 o 
  12   1   8      246.65      197.56     44.20 o 
  13   1   8        2.84       23.77     35.06 o 
  14   1   8        6.75       -6.20     38.12 o 
  15   1   8       11.40        3.86     51.16 o 
 -15   2   8        2.50       29.79     55.94 o 
 -14   2   8        0.57      -12.33     49.95 o 
 -13   2   8      158.77      175.50     45.18 o 
 -12   2   8      187.95      254.50     40.78 o 
 -11   2   8      581.78      592.74     49.48 o 
 -10   2   8       83.46      131.93     31.95 o 
  -9   2   8      937.19      862.99     51.81 o 
  -8   2   8      430.52      489.05     41.94 o 
  -7   2   8      776.28      815.48     45.26 o 
  -6   2   8      194.98      157.26     22.91 o 
  -5   2   8      502.07      487.78     31.84 o 
  -4   2   8     2536.49     2383.14     47.01 o 
  -3   2   8     1942.24     1849.36     54.34 o 
  -2   2   8     1968.49     1857.29     35.51 o 
  -1   2   8     1566.62     1389.94     35.61 o 
   0   2   8     1277.22     1252.98     29.31 o 
   1   2   8      224.75      191.18     17.94 o 
   2   2   8       68.52       63.25     14.24 o 
   3   2   8      114.24      111.60     18.54 o 
   4   2   8       71.46       52.49     17.58 o 
   5   2   8     2378.69     2511.61    102.73 o 
   6   2   8      557.44      560.86     35.62 o 
   7   2   8      117.83      120.40     25.39 o 
   8   2   8      166.32      192.64     29.60 o 
   9   2   8      169.29      227.13     30.94 o 
  10   2   8      558.88      659.06     56.02 o 
  11   2   8      185.49      149.89     38.88 o 
  12   2   8      236.97      275.14     47.55 o 
  13   2   8      175.41      169.90     46.17 o 
  14   2   8        1.55      -20.94     37.00 o 
  15   2   8       59.79        1.11     44.08 o 
 -15   3   8       69.47      143.32     43.39 o 
 -14   3   8      195.86      139.89     42.30 o 
 -13   3   8       60.23       40.14     35.02 o 
 -12   3   8       17.35       53.94     35.76 o 
 -11   3   8       57.20       58.36     33.32 o 
 -10   3   8       59.62        5.97     30.85 o 
  -9   3   8      103.63       85.17     30.48 o 
  -8   3   8       38.21       39.54     26.77 o 
  -7   3   8       58.06       43.15     32.57 o 
  -6   3   8     1524.32     1573.59     54.74 o 
  -5   3   8       86.32       88.35     17.52 o 
  -4   3   8        4.78       -3.06     11.83 o 
  -3   3   8       19.34       17.07     11.67 o 
  -2   3   8     1842.26     1794.85     37.52 o 
  -1   3   8     1874.63     1924.15     63.53 o 
   0   3   8     2930.72     2855.50     55.21 o 
   1   3   8     2191.32     2129.52     54.30 o 
   2   3   8     1139.45     1086.80     47.06 o 
   3   3   8     1021.27      947.46     37.97 o 
   4   3   8        1.14       13.19     15.08 o 
   5   3   8      199.79      193.70     22.79 o 
   6   3   8      359.58      373.80     50.61 o 
   7   3   8       27.24       27.16     21.34 o 
   8   3   8      408.74      431.64     47.28 o 
   9   3   8      515.93      438.08     50.20 o 
  10   3   8      290.03      303.88     46.57 o 
  11   3   8       93.06       71.36     39.47 o 
  12   3   8      111.83       73.66     41.05 o 
  13   3   8       20.79      -25.67     37.45 o 
  14   3   8        4.08       12.71     44.45 o 
 -14   4   8        0.06       20.27     40.58 o 
 -13   4   8       63.40       17.47     38.70 o 
 -12   4   8       41.52       25.55     36.42 o 
 -11   4   8      288.59      315.62     49.19 o 
 -10   4   8       10.80       45.34     34.83 o 
  -9   4   8      376.66      359.85     46.05 o 
  -8   4   8      436.77      386.85     43.65 o 
  -7   4   8     1787.13     1862.79     63.52 o 
  -6   4   8      940.99     1024.80     46.73 o 
  -5   4   8      236.84      201.12     29.47 o 
  -4   4   8      881.78      816.57     35.44 o 
  -3   4   8      849.67      750.59     30.19 o 
  -2   4   8      528.21      492.59     23.71 o 
  -1   4   8       31.37       38.53     17.31 o 
   0   4   8      187.53      178.23     19.66 o 
   1   4   8     1416.24     1423.49     48.33 o 
   2   4   8     1044.38     1137.22     44.25 o 
   3   4   8     1610.98     1496.49     50.51 o 
   4   4   8      241.05      263.97     30.00 o 
   5   4   8      310.53      291.41     29.06 o 
   6   4   8       71.49       74.54     23.17 o 
   7   4   8      247.71      246.38     73.42 o 
   8   4   8     1056.27     1048.63     58.61 o 
   9   4   8      153.56      104.20     33.63 o 
  10   4   8       28.26       20.91     35.69 o 
  11   4   8        0.15      -51.37     34.48 o 
  12   4   8        0.95      -71.62     36.75 o 
  13   4   8        3.03       30.07     44.76 o 
 -13   5   8       68.53       32.71     42.78 o 
 -12   5   8       17.56       48.11     43.95 o 
 -11   5   8        1.34        9.49     38.21 o 
 -10   5   8       52.12       11.05     36.83 o 
  -9   5   8      292.16      236.94     62.20 o 
  -8   5   8      382.59      347.16     39.72 o 
  -7   5   8        0.77      -14.15     24.18 o 
  -6   5   8        9.86        2.77     23.16 o 
  -5   5   8      285.98      317.86     29.59 o 
  -4   5   8      719.26      630.46     32.64 o 
  -3   5   8      105.74       95.78     22.24 o 
  -2   5   8       92.04       69.15     20.32 o 
  -1   5   8      142.44      134.92     20.40 o 
   0   5   8      983.86      925.76     36.45 o 
   1   5   8      152.19      144.65     29.25 o 
   2   5   8      686.82      749.97     43.88 o 
   3   5   8      384.87      400.60     33.46 o 
   4   5   8       34.63      -15.13     18.81 o 
   5   5   8      142.61      163.67     30.54 o 
   6   5   8       88.78       12.33     24.47 o 
   7   5   8       10.39       29.89     27.70 o 
   8   5   8       99.26       78.82     31.11 o 
   9   5   8      162.98      171.08     46.57 o 
  10   5   8       99.74      147.33     40.91 o 
  11   5   8      156.90      121.58     43.72 o 
  12   5   8       10.63      -13.38     42.98 o 
 -11   6   8       32.51       20.52     43.77 o 
 -10   6   8       18.25      -38.92     41.96 o 
  -9   6   8       74.18       66.25     59.83 o 
  -8   6   8       35.62       67.71     32.84 o 
  -7   6   8       11.87      -29.70     34.49 o 
  -6   6   8       36.97        6.58     33.95 o 
  -5   6   8      353.93      384.88     40.10 o 
  -4   6   8       11.08       -8.52     22.17 o 
  -3   6   8        0.28      -39.03     19.52 o 
  -2   6   8      138.77      108.71     25.10 o 
  -1   6   8       50.84       59.39     23.19 o 
   0   6   8        3.72       39.53     20.10 o 
   1   6   8        1.28       -0.55     19.10 o 
   2   6   8       20.96       14.42     21.45 o 
   3   6   8      202.16      218.64     30.80 o 
   4   6   8      187.44      214.77     45.26 o 
   5   6   8       20.29       52.62     29.89 o 
   6   6   8        8.56      -10.23     29.56 o 
   7   6   8        7.45       -8.16     31.77 o 
   8   6   8       12.18      -38.92     29.42 o 
   9   6   8        0.74       53.37     37.98 o 
  10   6   8       26.11       51.95     37.19 o 
  -8   7   8       43.41       81.67     53.42 o 
  -7   7   8        1.13       25.63     38.79 o 
  -6   7   8       14.28       13.80     36.84 o 
  -5   7   8       29.29       58.32     32.88 o 
  -4   7   8        4.99        9.98     26.16 o 
  -3   7   8       12.21       12.53     32.52 o 
  -2   7   8       38.53      -15.70     24.06 o 
  -1   7   8       34.90       -3.76     23.48 o 
   0   7   8        0.42       -4.28     24.30 o 
   1   7   8       47.98       29.03     24.89 o 
   2   7   8       38.44       33.01     35.68 o 
   3   7   8        2.42      -15.60     25.68 o 
   4   7   8        5.23       44.38     32.77 o 
   5   7   8       79.31      120.16     46.83 o 
   6   7   8        6.93       15.82     34.59 o 
   7   7   8        0.03       10.87     36.88 o 
   8   7   8       10.86       15.10     35.56 o 
  -4   8   8        0.07       25.55     40.28 o 
  -3   8   8       37.74       50.09     32.14 o 
  -2   8   8       10.18       -5.99     29.82 o 
  -1   8   8        1.44      -19.81     28.81 o 
   0   8   8        0.23       -1.69     33.36 o 
   1   8   8        7.30       33.91     35.89 o 
   2   8   8        3.04        6.40     31.91 o 
   3   8   8        0.27      -37.66     32.06 o 
   4   8   8        6.87       -1.48     38.02 o 
 -15   1   9       31.69       32.72     50.58 o 
 -14   1   9      187.81      191.74     77.34 o 
 -13   1   9      264.29      381.46     70.57 o 
 -12   1   9        8.34      -28.95     44.85 o 
 -11   1   9       96.15       81.13     30.74 o 
 -10   1   9      457.34      479.87     46.08 o 
  -9   1   9      387.02      386.11     37.08 o 
  -8   1   9     1220.65     1231.12     54.69 o 
  -7   1   9      712.35      725.57     63.32 o 
  -6   1   9      101.98       74.85     19.14 o 
  -5   1   9      606.82      639.91     32.82 o 
  -4   1   9     1729.96     1790.96     39.29 o 
  -3   1   9      287.16      273.55     17.50 o 
  -2   1   9     1020.48     1081.99     26.75 o 
  -1   1   9      762.20      792.50     22.04 o 
   0   1   9     1993.20     2039.24     33.94 o 
   1   1   9     3349.31     3641.46     52.46 o 
   2   1   9      109.31      108.52     12.96 o 
   3   1   9      105.69      101.28     14.80 o 
   4   1   9     1913.42     1906.01     54.74 o 
   5   1   9     1501.68     1559.74     52.18 o 
   6   1   9      524.34      566.74     36.01 o 
   7   1   9      693.80      797.89     35.11 o 
   8   1   9       75.50       65.12     23.80 o 
   9   1   9      156.63      137.75     29.02 o 
  10   1   9       34.39       58.80     30.64 o 
  11   1   9      136.36      139.37     33.07 o 
  12   1   9        1.49       40.98     34.34 o 
  13   1   9        3.02      -50.30     33.95 o 
  14   1   9        0.98      -19.80     32.23 o 
  15   1   9       56.11       78.48     45.55 o 
 -15   2   9      102.01       35.23     58.46 o 
 -14   2   9       71.69       -3.54     53.80 o 
 -13   2   9       61.49       53.74     34.43 o 
 -12   2   9       80.24       91.53     34.91 o 
 -11   2   9      322.41      296.35     40.71 o 
 -10   2   9      493.14      534.35     54.46 o 
  -9   2   9       14.75       -0.18     24.03 o 
  -8   2   9      390.63      344.02     43.83 o 
  -7   2   9     1545.95     1432.31     67.92 o 
  -6   2   9     2049.06     1912.53     83.61 o 
  -5   2   9       43.37       24.56     13.32 o 
  -4   2   9      165.85      224.26     19.13 o 
  -3   2   9     1978.89     1951.57     41.84 o 
  -2   2   9     9884.82     9963.33    125.46 o 
  -1   2   9     1830.27     1821.01     48.17 o 
   0   2   9     4355.50     4463.08     67.52 o 
   1   2   9       15.98        3.14     11.95 o 
   2   2   9       50.70       33.46     13.79 o 
   3   2   9     1167.00     1114.22     38.06 o 
   4   2   9     2087.14     1983.43     52.52 o 
   5   2   9       32.74       24.93     17.90 o 
   6   2   9      113.90      109.18     23.20 o 
   7   2   9      220.69      247.83     47.27 o 
   8   2   9      542.82      532.81     40.39 o 
   9   2   9       27.97       39.47     25.29 o 
  10   2   9        3.32       40.95     32.45 o 
  11   2   9      131.70       43.27     36.15 o 
  12   2   9      632.41      620.88     63.95 o 
  13   2   9       94.10      122.39     45.78 o 
  14   2   9       89.67      151.87     50.37 o 
  15   2   9       12.62       39.28     46.38 o 
 -14   3   9       84.01       72.47     40.38 o 
 -13   3   9      204.09      226.35     54.96 o 
 -12   3   9        6.47       -1.79     33.82 o 
 -11   3   9       30.56       36.51     33.17 o 
 -10   3   9     1147.02     1113.33     64.02 o 
  -9   3   9      806.80      682.35     88.00 o 
  -8   3   9     1937.22     1893.94    134.57 o 
  -7   3   9      921.60     1015.52     47.06 o 
  -6   3   9        2.94       17.24     18.26 o 
  -5   3   9        7.42        9.34     15.82 o 
  -4   3   9      122.05      111.31     16.70 o 
  -3   3   9     1504.08     1418.34     34.51 o 
  -2   3   9       90.65       67.02     14.13 o 
  -1   3   9      173.60      140.97     18.75 o 
   0   3   9      730.52      711.18     30.17 o 
   1   3   9     1665.06     1674.57     45.18 o 
   2   3   9        4.34       -5.06     14.23 o 
   3   3   9       13.92       26.46     16.61 o 
   4   3   9     1302.94     1316.50     89.13 o 
   5   3   9     2448.08     2392.44     63.91 o 
   6   3   9      659.70      677.74     46.90 o 
   7   3   9     1676.35     1830.73     66.74 o 
   8   3   9      617.77      657.10     45.06 o 
   9   3   9      180.49      144.77     37.36 o 
  10   3   9       54.66       59.73     47.08 o 
  11   3   9      316.90      321.99     73.57 o 
  12   3   9        0.46      -35.76     34.46 o 
  13   3   9       45.89       16.65     41.24 o 
  14   3   9       29.47       -0.23     43.96 o 
 -14   4   9      160.51       94.11     46.13 o 
 -13   4   9        4.87       26.36     39.36 o 
 -12   4   9       14.59       46.88     40.45 o 
 -11   4   9       23.33       34.30     36.70 o 
 -10   4   9      147.94      136.39     38.10 o 
  -9   4   9        2.06       44.71     33.15 o 
  -8   4   9       19.26      -16.76     24.11 o 
  -7   4   9        0.17      -11.24     22.68 o 
  -6   4   9      196.87      193.15     26.72 o 
  -5   4   9       26.86       27.75     21.72 o 
  -4   4   9       72.81       48.94     18.32 o 
  -3   4   9      365.25      329.81     26.83 o 
  -2   4   9     2550.46     2523.21     55.97 o 
  -1   4   9       74.21       89.14     18.70 o 
   0   4   9     3131.18     3371.67     66.88 o 
   1   4   9      166.40      206.14     24.31 o 
   2   4   9      695.30      724.93     41.61 o 
   3   4   9      529.81      545.52     34.91 o 
   4   4   9      871.96      813.47     41.20 o 
   5   4   9       24.62       -2.31     19.20 o 
   6   4   9        2.07      -32.26     19.07 o 
   7   4   9       13.36        4.46     23.12 o 
   8   4   9       66.69       89.45     30.86 o 
   9   4   9       65.88       49.60     31.51 o 
  10   4   9       18.44      -30.10     29.45 o 
  11   4   9        6.22        6.90     40.47 o 
  12   4   9       88.30       44.77     44.68 o 
  13   4   9       13.44      -25.77     43.97 o 
 -12   5   9       47.32       83.43     51.18 o 
 -11   5   9       43.23       57.16     41.09 o 
 -10   5   9       18.16        3.79     38.24 o 
  -9   5   9        0.10       13.33     34.36 o 
  -8   5   9        3.78       31.27     29.07 o 
  -7   5   9      563.62      518.85     43.20 o 
  -6   5   9      181.57      239.15     33.13 o 
  -5   5   9      814.83      854.57     47.16 o 
  -4   5   9      416.23      416.81     32.68 o 
  -3   5   9       69.13       82.89     22.02 o 
  -2   5   9      157.16      141.65     24.20 o 
  -1   5   9      250.32      241.73     24.59 o 
   0   5   9      207.22      186.80     23.69 o 
   1   5   9        6.74       23.30     19.54 o 
   2   5   9      631.40      653.75     49.81 o 
   3   5   9       81.11       83.00     24.27 o 
   4   5   9       29.28       14.93     20.88 o 
   5   5   9      229.85      241.57     34.71 o 
   6   5   9        1.49       14.34     26.33 o 
   7   5   9      280.09      213.84     37.18 o 
   8   5   9      210.09      332.10     44.30 o 
   9   5   9       39.57       34.76     33.09 o 
  10   5   9      256.29      373.30     50.40 o 
  11   5   9        3.39       44.99     39.23 o 
  12   5   9        6.05      -33.54     42.41 o 
 -11   6   9       88.53       39.18     44.82 o 
 -10   6   9        0.73       66.61     54.84 o 
  -9   6   9       16.40      -38.52     46.93 o 
  -8   6   9      137.56       91.95     41.95 o 
  -7   6   9       71.87       65.23     55.91 o 
  -6   6   9       68.50       65.50     35.10 o 
  -5   6   9      508.46      488.13     43.83 o 
  -4   6   9       20.52       22.47     23.79 o 
  -3   6   9       29.91       17.98     23.56 o 
  -2   6   9        9.37      -18.35     21.02 o 
  -1   6   9       51.48       -4.37     20.58 o 
   0   6   9      199.10      234.71     27.07 o 
   1   6   9      174.84      269.86     30.48 o 
   2   6   9      254.14      252.56     31.53 o 
   3   6   9      623.46      664.76     44.24 o 
   4   6   9       36.47       39.45     28.56 o 
   5   6   9      175.32      202.40     38.62 o 
   6   6   9       16.52       16.73     50.29 o 
   7   6   9      193.64      136.38     36.22 o 
   8   6   9        1.32      -14.50     31.88 o 
   9   6   9       67.32       58.18     49.94 o 
  10   6   9        4.05      -62.46     43.19 o 
  -8   7   9       34.70        3.43     41.05 o 
  -7   7   9       20.13       72.98     42.74 o 
  -6   7   9        1.60       25.27     39.18 o 
  -5   7   9       87.10       75.83     38.60 o 
  -4   7   9      331.27      371.12     45.06 o 
  -3   7   9       17.90       45.22     28.36 o 
  -2   7   9       30.74       14.19     26.62 o 
  -1   7   9        4.89        3.49     24.72 o 
   0   7   9      195.59      163.13     30.43 o 
   1   7   9       24.70       -1.55     25.07 o 
   2   7   9       89.00       96.79     32.20 o 
   3   7   9       25.57       23.82     28.11 o 
   4   7   9        0.39      -17.75     31.63 o 
   5   7   9       32.05        0.13     32.06 o 
   6   7   9       49.01       32.59     36.10 o 
   7   7   9        0.77       -8.93     34.71 o 
   8   7   9       41.58       54.21     48.85 o 
  -3   8   9       33.41       54.81     35.72 o 
  -2   8   9        0.49       39.34     33.56 o 
  -1   8   9       25.96       29.14     32.05 o 
   0   8   9        0.70        6.44     39.81 o 
   1   8   9        0.54       39.41     36.28 o 
   2   8   9       15.56      -10.16     37.97 o 
   3   8   9       73.33       31.48     43.25 o 
 -15   0  10      523.77      566.90    123.15 o 
 -14   0  10       92.81       73.87     79.25 o 
 -13   0  10       39.35       52.69     69.92 o 
 -12   0  10        6.03       -4.96     62.32 o 
 -11   0  10      204.55      136.67     70.46 o 
 -10   0  10        3.68       25.96     60.35 o 
  -9   0  10       22.91       40.23     33.73 o 
  -8   0  10      587.97      699.47     60.03 o 
  -7   0  10     6590.99     6531.67    196.61 o 
  -6   0  10     1753.21     1823.29     85.35 o 
  -5   0  10     9019.60     9044.35    242.89 o 
  -4   0  10      364.11      381.42     31.32 o 
  -3   0  10     5019.90     5248.99     98.99 o 
  -2   0  10     1505.45     1525.84     50.58 o 
  -1   0  10     5169.37     4807.00     90.78 o 
   0   0  10     4777.29     4730.93     89.62 o 
   1   0  10     1461.07     1498.65     53.57 o 
   2   0  10     2067.64     2021.05     43.57 o 
   3   0  10      494.85      601.16     31.86 o 
   4   0  10        1.78       -7.00     14.69 o 
   5   0  10      809.39      772.83     39.91 o 
   6   0  10      475.88      490.64     35.75 o 
   7   0  10     4690.31     4686.21    122.53 o 
   8   0  10     1113.84     1193.37     84.83 o 
   9   0  10     1400.09     1476.44     68.65 o 
  10   0  10      539.01      597.87     50.03 o 
  11   0  10        5.52      -37.63     37.32 o 
  12   0  10       13.93       -7.11     42.14 o 
  13   0  10      218.50      234.46     73.33 o 
  14   0  10      204.83      197.14     85.71 o 
  15   0  10        0.94      -44.32     65.14 o 
 -15   1  10       74.65       13.80     51.00 o 
 -14   1  10      414.29      443.56     77.76 o 
 -13   1  10      102.98      124.79     56.16 o 
 -12   1  10      571.10      605.43     79.24 o 
 -11   1  10       17.57       21.72     28.17 o 
 -10   1  10     1005.28     1104.91    109.78 o 
  -9   1  10      219.32      224.56     51.57 o 
  -8   1  10     3095.10     2917.86    102.36 o 
  -7   1  10      764.94      823.35     39.18 o 
  -6   1  10     1170.52     1128.56     43.16 o 
  -5   1  10     1798.83     1907.32     46.25 o 
  -4   1  10     1356.93     1296.48     41.71 o 
  -3   1  10      407.28      386.57     17.86 o 
  -2   1  10      781.32      685.61     21.69 o 
  -1   1  10     2066.42     2019.99     42.19 o 
   0   1  10     4367.02     4128.84     61.40 o 
   1   1  10     6164.74     6195.31     80.91 o 
   2   1  10     4708.92     4455.57     82.79 o 
   3   1  10     1597.01     1471.11     37.54 o 
   4   1  10      632.05      681.45     30.06 o 
   5   1  10       94.49      115.54     26.29 o 
   6   1  10      957.54      900.89     42.96 o 
   7   1  10     1443.69     1364.83     54.15 o 
   8   1  10      275.02      305.61     32.80 o 
   9   1  10       94.57      126.96     29.55 o 
  10   1  10        1.51       16.85     25.86 o 
  11   1  10       19.76       14.75     29.30 o 
  12   1  10       58.52       24.16     30.81 o 
  13   1  10       37.79       57.30     34.50 o 
  14   1  10      118.21       91.57     43.44 o 
  15   1  10       56.84       78.09     53.42 o 
 -15   2  10       68.69       69.07     59.44 o 
 -14   2  10        4.61      -40.57     49.11 o 
 -13   2  10      347.93      354.10     48.05 o 
 -12   2  10      253.71      314.73     45.08 o 
 -11   2  10       10.19       28.85     30.65 o 
 -10   2  10       68.46       96.38     32.53 o 
  -9   2  10        4.38       26.54     28.30 o 
  -8   2  10      139.89      137.97     31.97 o 
  -7   2  10     1297.55     1230.51     67.12 o 
  -6   2  10       78.07       39.62     20.12 o 
  -5   2  10      678.19      617.67     29.67 o 
  -4   2  10      220.84      200.64     18.08 o 
  -3   2  10       16.32       21.88     12.21 o 
  -2   2  10      191.76      235.50     22.81 o 
  -1   2  10     1229.16     1214.82     28.03 o 
   0   2  10     2507.11     2464.37     45.26 o 
   1   2  10      253.81      240.99     15.92 o 
   2   2  10     2119.47     2034.71     52.48 o 
   3   2  10       98.61       95.73     26.66 o 
   4   2  10     1388.92     1376.80     61.33 o 
   5   2  10     1802.42     1804.25     60.14 o 
   6   2  10      205.09      166.27     25.79 o 
   7   2  10     1322.46     1402.74     57.56 o 
   8   2  10      510.21      575.89     43.44 o 
   9   2  10      248.31      317.86     36.92 o 
  10   2  10      230.79      264.96     37.34 o 
  11   2  10       21.22       40.69     36.16 o 
  12   2  10       43.17       54.87     40.82 o 
  13   2  10       24.90        7.50     41.44 o 
  14   2  10        9.66       30.40     43.99 o 
 -14   3  10        3.42       -8.33     36.90 o 
 -13   3  10       78.10       43.16     37.49 o 
 -12   3  10        1.89      -25.23     34.68 o 
 -11   3  10        0.58       32.32     33.42 o 
 -10   3  10       30.94       20.00     32.83 o 
  -9   3  10      154.75      135.74     62.02 o 
  -8   3  10        2.47        9.75     26.26 o 
  -7   3  10        9.20       -1.97     21.67 o 
  -6   3  10      901.82      976.75     62.89 o 
  -5   3  10     2946.13     3067.94    145.28 o 
  -4   3  10      693.23      737.99     29.30 o 
  -3   3  10     2015.33     1967.48     42.16 o 
  -2   3  10      532.79      502.25     25.86 o 
  -1   3  10       21.82        5.60     14.95 o 
   0   3  10      124.67       92.60     17.86 o 
   1   3  10       57.86       70.43     16.65 o 
   2   3  10      152.03      114.48     20.99 o 
   3   3  10      142.05      169.92     25.05 o 
   4   3  10      260.49      269.55     26.53 o 
   5   3  10      747.48      755.14     38.53 o 
   6   3  10        4.36       -2.45     19.04 o 
   7   3  10        0.18       14.67     20.68 o 
   8   3  10        2.01       -5.91     24.29 o 
   9   3  10      184.66      178.03     40.95 o 
  10   3  10      134.09      105.59     39.78 o 
  11   3  10      316.78      314.87     54.06 o 
  12   3  10      108.61      130.64     47.38 o 
  13   3  10        1.67       34.90     42.10 o 
  14   3  10        7.75      -19.22     44.22 o 
 -13   4  10       28.37      107.32     47.67 o 
 -12   4  10      372.62      289.45     70.81 o 
 -11   4  10      236.96      179.41     44.97 o 
 -10   4  10      276.14      274.58     57.75 o 
  -9   4  10      139.77       91.02     36.92 o 
  -8   4  10        4.45      -17.57     24.66 o 
  -7   4  10      379.41      389.28     41.04 o 
  -6   4  10      578.06      542.24     34.91 o 
  -5   4  10       14.94       51.07     22.73 o 
  -4   4  10       17.29        5.09     19.95 o 
  -3   4  10        8.50       -3.88     17.14 o 
  -2   4  10      551.66      531.31     29.12 o 
  -1   4  10      783.67      810.33     34.21 o 
   0   4  10      572.00      502.18     33.14 o 
   1   4  10      496.81      509.45     31.32 o 
   2   4  10      539.27      490.20     34.31 o 
   3   4  10      995.20      995.28     45.21 o 
   4   4  10     1617.20     1660.00     85.65 o 
   5   4  10      189.86      199.86     29.09 o 
   6   4  10      144.26      146.34     27.73 o 
   7   4  10       23.35        4.12     24.21 o 
   8   4  10       28.02        4.85     27.31 o 
   9   4  10       19.77       19.55     31.07 o 
  10   4  10        2.79      -19.03     30.67 o 
  11   4  10       10.61       21.85     34.57 o 
  12   4  10      166.60       76.22     48.40 o 
  13   4  10       34.74       52.58     48.37 o 
 -12   5  10       56.52        9.71     44.28 o 
 -11   5  10       58.90       46.43     41.44 o 
 -10   5  10       70.33        2.21     38.15 o 
  -9   5  10       10.94      -37.24     33.48 o 
  -8   5  10      184.71      224.87     43.13 o 
  -7   5  10      103.84       81.41     47.37 o 
  -6   5  10        9.95       -5.66     24.10 o 
  -5   5  10       75.47       61.61     26.06 o 
  -4   5  10      967.27      935.32     50.96 o 
  -3   5  10      693.48      649.43     37.90 o 
  -2   5  10      260.30      224.65     26.59 o 
  -1   5  10        1.34      -22.25     16.61 o 
   0   5  10       36.78      -37.12     18.56 o 
   1   5  10      173.21      127.42     23.87 o 
   2   5  10        6.16       19.19     19.93 o 
   3   5  10       43.72       -1.03     21.00 o 
   4   5  10        2.06       -4.31     21.88 o 
   5   5  10      350.29      378.37     36.70 o 
   6   5  10      332.35      276.13     38.91 o 
   7   5  10       85.30       85.50     30.83 o 
   8   5  10       57.72       21.15     29.42 o 
   9   5  10        7.93       21.39     31.80 o 
  10   5  10       39.65      -29.59     60.66 o 
  11   5  10       58.90       86.15     73.40 o 
 -10   6  10       41.01       -6.39     51.20 o 
  -9   6  10       12.40       62.05     53.68 o 
  -8   6  10       39.88       61.56     42.22 o 
  -7   6  10       38.72       35.43     56.23 o 
  -6   6  10        2.00       28.35     29.37 o 
  -5   6  10       72.29       70.89     30.58 o 
  -4   6  10       92.36      121.77     30.87 o 
  -3   6  10       10.15       16.12     23.77 o 
  -2   6  10        0.33       -7.28     22.57 o 
  -1   6  10      150.53      189.53     28.64 o 
   0   6  10      191.28      184.89     30.32 o 
   1   6  10        2.16       10.08     21.70 o 
   2   6  10       24.95       52.95     24.94 o 
   3   6  10       14.97       14.62     24.98 o 
   4   6  10      108.60       56.00     31.09 o 
   5   6  10       34.22        2.08     41.94 o 
   6   6  10       44.36       75.38     43.28 o 
   7   6  10        4.44       54.42     34.98 o 
   8   6  10        3.22       -5.74     34.25 o 
   9   6  10        0.01        3.51     37.23 o 
  10   6  10        3.43       -4.19     43.73 o 
  -7   7  10        6.51       33.50     40.14 o 
  -6   7  10        1.44       -1.10     38.19 o 
  -5   7  10       42.44       63.09     40.81 o 
  -4   7  10        0.97       39.37     32.71 o 
  -3   7  10       10.85        7.05     27.74 o 
  -2   7  10       38.27       48.75     32.29 o 
  -1   7  10       32.11       44.32     26.89 o 
   0   7  10        2.74       44.24     29.97 o 
   1   7  10        5.41       -7.91     26.73 o 
   2   7  10       11.52      -26.72     27.70 o 
   3   7  10       11.95       16.05     29.46 o 
   4   7  10        3.20      -22.27     29.74 o 
   5   7  10        8.47        3.59     33.39 o 
   6   7  10        1.74       47.24     39.00 o 
   7   7  10       44.18       19.39     51.08 o 
  -2   8  10       74.91      119.65     38.55 o 
  -1   8  10        1.95       11.31     34.63 o 
   0   8  10        9.26      -19.74     40.00 o 
   1   8  10        0.24       17.23     44.42 o 
 -15   1  11        6.99       34.67     93.07 o 
 -14   1  11       63.27       89.81     59.30 o 
 -13   1  11      388.86      373.77     93.28 o 
 -12   1  11      178.25      383.04     69.18 o 
 -11   1  11       15.48       12.08     27.61 o 
 -10   1  11        9.23       41.94     28.38 o 
  -9   1  11      416.28      373.85     38.87 o 
  -8   1  11      252.71      231.35     33.36 o 
  -7   1  11       32.68       24.09     20.54 o 
  -6   1  11      268.23      287.18     36.91 o 
  -5   1  11      273.93      273.07     21.76 o 
  -4   1  11      982.81      955.41     32.58 o 
  -3   1  11      881.14      921.49     26.62 o 
  -2   1  11      473.87      482.77     19.73 o 
  -1   1  11     1291.86     1389.04     32.03 o 
   0   1  11      875.69      922.59     23.26 o 
   1   1  11     1440.11     1427.07     30.49 o 
   2   1  11      217.73      233.51     16.32 o 
   3   1  11      901.27      920.89     30.87 o 
   4   1  11      588.35      607.26     30.85 o 
   5   1  11      525.23      537.62     35.21 o 
   6   1  11      727.57      695.93     35.34 o 
   7   1  11      139.25      102.95     30.24 o 
   8   1  11       50.80       23.32     39.44 o 
   9   1  11        0.48        0.10     21.15 o 
  10   1  11        9.17       25.62     23.75 o 
  11   1  11       32.58       28.85     26.23 o 
  12   1  11       12.95       12.25     34.88 o 
  13   1  11        0.26      -41.73     36.56 o 
  14   1  11        8.40       25.88     43.11 o 
 -14   2  11       29.08       96.00     60.30 o 
 -13   2  11       36.36       45.23     36.83 o 
 -12   2  11      239.20      282.52     58.35 o 
 -11   2  11      322.73      362.36     45.72 o 
 -10   2  11      534.14      537.24     48.09 o 
  -9   2  11        4.48      -26.62     26.95 o 
  -8   2  11        8.19       20.85     26.90 o 
  -7   2  11     1294.62     1255.98     57.47 o 
  -6   2  11     2961.90     3032.26     73.64 o 
  -5   2  11     1962.83     2026.79     63.63 o 
  -4   2  11     1013.92     1083.04     34.12 o 
  -3   2  11       10.67      -20.39     12.57 o 
  -2   2  11      212.85      232.78     19.96 o 
  -1   2  11     1003.23      914.35     35.28 o 
   0   2  11     1357.80     1249.53     49.28 o 
   1   2  11      336.81      327.19     18.61 o 
   2   2  11      484.46      519.58     24.68 o 
   3   2  11      399.64      400.19     27.60 o 
   4   2  11     1079.89      978.81     39.77 o 
   5   2  11       18.36       17.28     17.56 o 
   6   2  11      231.32      220.51     29.96 o 
   7   2  11      169.65      219.47     32.06 o 
   8   2  11      716.16      765.20     69.44 o 
   9   2  11      820.61      843.61     52.05 o 
  10   2  11       88.93      106.08     33.33 o 
  11   2  11      224.77      183.71     44.69 o 
  12   2  11       56.08       43.53     40.96 o 
  13   2  11       81.43       86.82     46.18 o 
  14   2  11        0.76       38.37     47.03 o 
 -14   3  11       51.19       46.49     39.80 o 
 -13   3  11      229.52      174.08     44.91 o 
 -12   3  11      290.00      304.47     48.41 o 
 -11   3  11      190.70      275.35     43.53 o 
 -10   3  11       75.55       47.71     34.95 o 
  -9   3  11      179.90       94.75     45.57 o 
  -8   3  11      191.16      108.70     32.86 o 
  -7   3  11      553.39      479.69     37.73 o 
  -6   3  11       51.12       72.63     20.75 o 
  -5   3  11      202.63      173.63     22.16 o 
  -4   3  11      163.42      103.70     31.42 o 
  -3   3  11      283.75      245.92     23.76 o 
  -2   3  11      648.52      640.69     35.46 o 
  -1   3  11      704.73      750.13     33.27 o 
   0   3  11      237.67      282.52     24.30 o 
   1   3  11     2987.04     3090.39     67.06 o 
   2   3  11     2300.37     2364.56     63.49 o 
   3   3  11      697.60      804.42     38.88 o 
   4   3  11      760.42      848.38     55.73 o 
   5   3  11      143.51      124.52     23.33 o 
   6   3  11       19.15      -10.99     18.76 o 
   7   3  11      149.87      109.04     30.48 o 
   8   3  11      178.82      160.82     29.04 o 
   9   3  11       23.15       15.32     32.91 o 
  10   3  11        3.11       21.12     35.10 o 
  11   3  11        8.32      -28.74     34.25 o 
  12   3  11       40.47        5.22     47.83 o 
  13   3  11       60.75        5.93     44.05 o 
 -13   4  11       62.73       28.48     40.71 o 
 -12   4  11       18.01       33.24     38.65 o 
 -11   4  11       39.39       16.74     36.20 o 
 -10   4  11       78.48       88.54     39.02 o 
  -9   4  11       11.32       26.53     33.55 o 
  -8   4  11        7.79       39.99     27.99 o 
  -7   4  11       21.65        6.55     26.35 o 
  -6   4  11      487.81      529.31     40.13 o 
  -5   4  11      503.28      551.57     38.48 o 
  -4   4  11      667.03      794.52     42.95 o 
  -3   4  11      744.72      859.55     44.04 o 
  -2   4  11       98.57      111.24     20.05 o 
  -1   4  11        0.01      -11.74     17.06 o 
   0   4  11      133.21      147.62     22.86 o 
   1   4  11      200.50      226.69     25.54 o 
   2   4  11      110.60      116.47     22.04 o 
   3   4  11      359.85      340.74     31.46 o 
   4   4  11        0.11        2.34     20.91 o 
   5   4  11       28.17       -5.65     24.14 o 
   6   4  11      118.95      110.60     46.32 o 
   7   4  11        7.23       25.91     24.10 o 
   8   4  11      200.33      173.85     35.49 o 
   9   4  11      335.21      276.75     42.61 o 
  10   4  11       23.13       82.73     35.85 o 
  11   4  11      157.83      257.61     48.95 o 
  12   4  11        3.15      -10.03     44.29 o 
 -11   5  11        3.84       -2.38     45.28 o 
 -10   5  11      359.59      305.90     62.43 o 
  -9   5  11       32.60       41.57     52.64 o 
  -8   5  11      132.70      105.53     39.05 o 
  -7   5  11        7.91       69.23     35.34 o 
  -6   5  11      214.88      239.47     34.07 o 
  -5   5  11        2.61       10.81     24.46 o 
  -4   5  11      461.48      532.78     60.93 o 
  -3   5  11      150.11      151.65     25.58 o 
  -2   5  11       10.10        3.69     20.07 o 
  -1   5  11      156.32      163.80     25.91 o 
   0   5  11       48.21       33.47     20.62 o 
   1   5  11      169.69      153.79     24.78 o 
   2   5  11       15.84       51.04     22.29 o 
   3   5  11       62.56       76.06     34.64 o 
   4   5  11     1047.94     1046.10     52.36 o 
   5   5  11       53.42       79.96     35.20 o 
   6   5  11       93.51       84.16     33.77 o 
   7   5  11       35.68      -19.84     26.99 o 
   8   5  11        3.13       37.13     33.19 o 
   9   5  11        0.46      -26.43     32.75 o 
  10   5  11       34.05       60.85     40.80 o 
  11   5  11       30.46       45.94     49.55 o 
 -10   6  11       25.46       73.27     56.80 o 
  -9   6  11       30.44      -17.23     50.84 o 
  -8   6  11        3.82       61.15     41.54 o 
  -7   6  11       68.03       35.55     37.28 o 
  -6   6  11       13.15        9.89     30.83 o 
  -5   6  11       28.16       24.97     30.54 o 
  -4   6  11        0.96       26.33     33.03 o 
  -3   6  11      456.42      463.11     38.99 o 
  -2   6  11      160.11      171.12     29.85 o 
  -1   6  11      202.02      200.94     34.08 o 
   0   6  11      222.14      231.90     33.43 o 
   1   6  11       31.03       -6.07     25.28 o 
   2   6  11        1.09        9.49     23.10 o 
   3   6  11      122.66      136.09     26.79 o 
   4   6  11      180.80      169.28     38.67 o 
   5   6  11       12.99       38.50     30.23 o 
   6   6  11      142.63      138.92     39.94 o 
   7   6  11        6.60       -8.74     32.94 o 
   8   6  11        9.69      -11.88     32.45 o 
   9   6  11       11.05      -65.25     41.45 o 
  -7   7  11       14.74       13.07     43.64 o 
  -6   7  11        0.13      -42.83     37.40 o 
  -5   7  11        5.16      -46.18     36.64 o 
  -4   7  11      132.68      160.40     38.76 o 
  -3   7  11       67.77       80.10     31.39 o 
  -2   7  11       79.61       99.43     31.92 o 
  -1   7  11       56.88        7.30     29.61 o 
   0   7  11       18.18       14.09     28.29 o 
   1   7  11        0.17        3.17     28.29 o 
   2   7  11        0.13       18.67     33.75 o 
   3   7  11       16.78       49.35     30.09 o 
   4   7  11      116.43      170.88     37.15 o 
   5   7  11        4.85      -17.56     40.83 o 
   6   7  11       35.87       33.36     44.98 o 
 -15   0  12       47.03      -24.70     69.74 o 
 -14   0  12      150.89      138.94     87.68 o 
 -13   0  12       61.50      198.99     88.28 o 
 -12   0  12       26.62       91.27     76.38 o 
 -11   0  12     1067.17     1032.77    132.48 o 
 -10   0  12     1444.15     1327.53    139.72 o 
  -9   0  12       12.43       47.77     38.44 o 
  -8   0  12      399.24      363.19     53.44 o 
  -7   0  12     1198.58     1175.58     75.79 o 
  -6   0  12     1182.21     1344.28     78.22 o 
  -5   0  12     1495.64     1556.18    109.96 o 
  -4   0  12    13283.79    13271.36    262.93 o 
  -3   0  12       13.08       12.84     14.08 o 
  -2   0  12       22.79       18.37     13.65 o 
  -1   0  12       56.86       42.29     15.83 o 
   0   0  12      165.20      190.59     29.74 o 
   1   0  12     1407.50     1502.62     38.60 o 
   2   0  12     1478.26     1516.33     41.77 o 
   3   0  12     1354.59     1390.80     43.89 o 
   4   0  12     4444.27     4674.62    149.13 o 
   5   0  12      942.11     1064.71     67.75 o 
   6   0  12      297.87      353.19     48.48 o 
   7   0  12       52.88       19.12     30.71 o 
   8   0  12      532.65      391.22     55.70 o 
   9   0  12      380.09      296.74     53.93 o 
  10   0  12      583.64      562.27    173.63 o 
  11   0  12       71.95       26.26     61.46 o 
  12   0  12        2.19      -38.60     43.30 o 
  13   0  12       28.65       26.48     51.49 o 
  14   0  12       17.39      -63.82     58.02 o 
 -14   1  12      186.13      225.98     68.82 o 
 -13   1  12      127.61      173.88    116.42 o 
 -12   1  12      509.86      586.33    117.92 o 
 -11   1  12      467.93      553.15     49.56 o 
 -10   1  12      118.06      176.11     36.05 o 
  -9   1  12       50.24       38.58     49.69 o 
  -8   1  12       47.60       11.58     29.55 o 
  -7   1  12      321.28      341.70     52.05 o 
  -6   1  12     1122.75     1188.93     65.28 o 
  -5   1  12      192.97      210.27     21.37 o 
  -4   1  12     1724.71     1680.45     44.64 o 
  -3   1  12     3676.27     3646.18     61.22 o 
  -2   1  12      206.01      189.99     23.79 o 
  -1   1  12     1244.40     1254.21     34.29 o 
   0   1  12      273.64      272.78     17.56 o 
   1   1  12     1206.04     1290.56     33.22 o 
   2   1  12      547.80      549.16     20.55 o 
   3   1  12     5758.12     5709.36     95.19 o 
   4   1  12      684.68      661.19     29.18 o 
   5   1  12        7.30        7.18     16.07 o 
   6   1  12      521.67      523.94     44.82 o 
   7   1  12      296.17      237.46     27.14 o 
   8   1  12      510.06      532.13     41.65 o 
   9   1  12      322.83      347.07     34.39 o 
  10   1  12      137.95       97.55     31.15 o 
  11   1  12      369.81      427.46     67.02 o 
  12   1  12       36.20       11.14     33.94 o 
  13   1  12       81.30      101.12     46.66 o 
  14   1  12       26.41       85.83     47.79 o 
 -14   2  12        0.00      -69.42     53.03 o 
 -13   2  12       72.68       66.99     60.31 o 
 -12   2  12       31.69       91.77     37.02 o 
 -11   2  12        7.57       -2.07     32.02 o 
 -10   2  12       65.59       41.11     30.44 o 
  -9   2  12       49.43        1.89     28.87 o 
  -8   2  12      303.12      297.54     39.11 o 
  -7   2  12      123.37       96.08     40.31 o 
  -6   2  12      232.89      236.23     25.23 o 
  -5   2  12       49.72       36.59     17.14 o 
  -4   2  12     1785.51     1837.37     48.13 o 
  -3   2  12     1122.33     1168.06     62.84 o 
  -2   2  12      774.48      823.66     35.85 o 
  -1   2  12      243.67      280.47     22.15 o 
   0   2  12      414.98      462.73     35.08 o 
   1   2  12      615.14      636.38     24.57 o 
   2   2  12      154.30      128.82     19.41 o 
   3   2  12      506.61      528.37     27.38 o 
   4   2  12     1215.73     1226.00     40.20 o 
   5   2  12        9.22      -16.40     21.58 o 
   6   2  12      101.60      145.50     24.04 o 
   7   2  12      368.83      345.68     36.60 o 
   8   2  12        0.01        7.45     25.35 o 
   9   2  12        1.13        4.27     26.14 o 
  10   2  12      314.07      384.19     58.08 o 
  11   2  12       67.11       38.85     39.37 o 
  12   2  12        0.87      -41.79     37.14 o 
  13   2  12       20.14       55.52     43.50 o 
 -13   3  12        9.00       30.93     40.22 o 
 -12   3  12        8.89      -64.01     33.48 o 
 -11   3  12       73.47       10.71     54.35 o 
 -10   3  12      150.09      158.70     40.86 o 
  -9   3  12      530.51      605.12     92.62 o 
  -8   3  12      413.33      381.78     43.38 o 
  -7   3  12      202.22      239.40     31.06 o 
  -6   3  12      517.13      502.85     38.12 o 
  -5   3  12       34.43       11.71     20.55 o 
  -4   3  12      113.98      117.29     22.16 o 
  -3   3  12        0.72        5.68     18.17 o 
  -2   3  12      230.32      198.84     36.24 o 
  -1   3  12      237.15      220.94     23.10 o 
   0   3  12      309.39      314.18     25.51 o 
   1   3  12      216.75      221.04     23.41 o 
   2   3  12       93.16       66.74     18.56 o 
   3   3  12      273.73      282.77     28.39 o 
   4   3  12      124.78      102.39     23.35 o 
   5   3  12      291.24      267.65     33.55 o 
   6   3  12      718.35      720.95     64.50 o 
   7   3  12      303.10      350.74     45.27 o 
   8   3  12      144.10      151.36     38.65 o 
   9   3  12       19.18       -5.77     31.68 o 
  10   3  12       61.32       94.57     41.97 o 
  11   3  12       25.87      -32.02     35.90 o 
  12   3  12       34.64       47.65     49.14 o 
  13   3  12        9.36      -43.41     42.24 o 
 -12   4  12       19.33       70.86     42.13 o 
 -11   4  12       82.00       62.54     40.15 o 
 -10   4  12      322.58      337.03     50.46 o 
  -9   4  12      126.40      168.23     47.13 o 
  -8   4  12       19.58       23.83     31.45 o 
  -7   4  12       33.39        0.74     29.93 o 
  -6   4  12      428.84      422.77     46.73 o 
  -5   4  12      193.17      182.71     29.20 o 
  -4   4  12       24.52       51.23     23.90 o 
  -3   4  12       22.74       37.39     20.42 o 
  -2   4  12      632.45      662.20     39.23 o 
  -1   4  12     1087.51      975.74     45.36 o 
   0   4  12      506.54      481.80     32.79 o 
   1   4  12     1126.74     1108.72     44.34 o 
   2   4  12        4.11       -8.22     18.81 o 
   3   4  12       32.44        1.43     20.47 o 
   4   4  12       96.10       87.53     25.25 o 
   5   4  12       78.79       20.10     23.65 o 
   6   4  12       39.54        3.83     24.49 o 
   7   4  12       99.70       72.10     28.10 o 
   8   4  12      126.11      116.51     38.34 o 
   9   4  12      100.37       97.14     35.68 o 
  10   4  12       22.43       24.51     36.32 o 
  11   4  12        2.78      -20.25     39.58 o 
  12   4  12       15.98        0.36     52.78 o 
 -11   5  12        1.14      -13.33     44.98 o 
 -10   5  12        1.93      -52.59     45.01 o 
  -9   5  12       49.78      -25.28     45.36 o 
  -8   5  12      139.85       87.94     39.56 o 
  -7   5  12      352.76      373.89     48.10 o 
  -6   5  12      167.92      168.73     33.97 o 
  -5   5  12       28.12       46.66     27.28 o 
  -4   5  12      189.90      151.95     31.51 o 
  -3   5  12      263.88      296.54     31.88 o 
  -2   5  12       34.33       32.91     23.11 o 
  -1   5  12      136.23      100.44     25.01 o 
   0   5  12       31.83       53.11     21.95 o 
   1   5  12      473.03      414.20     34.45 o 
   2   5  12       85.24       96.95     25.69 o 
   3   5  12       50.63       45.40     24.22 o 
   4   5  12       23.84       13.63     25.61 o 
   5   5  12       18.79       -2.54     24.41 o 
   6   5  12       30.54       22.95     29.29 o 
   7   5  12      256.46      248.68     41.65 o 
   8   5  12       64.08        3.08     33.24 o 
   9   5  12       24.74       41.88     35.58 o 
  10   5  12        0.33       -1.85     46.59 o 
  -9   6  12        3.29       71.77     53.46 o 
  -8   6  12       97.10       49.42     40.55 o 
  -7   6  12        0.68      -52.29     31.39 o 
  -6   6  12        6.12       11.45     31.35 o 
  -5   6  12        1.94       15.99     30.31 o 
  -4   6  12      186.35      164.95     34.20 o 
  -3   6  12        5.68       12.96     25.03 o 
  -2   6  12       50.85       59.79     26.91 o 
  -1   6  12        4.33       12.00     28.77 o 
   0   6  12      166.34       98.22     31.06 o 
   1   6  12      111.67       45.14     37.22 o 
   2   6  12       17.36       -3.97     24.63 o 
   3   6  12       20.67       33.45     25.30 o 
   4   6  12        4.27        1.70     29.20 o 
   5   6  12        6.27       -6.03     32.82 o 
   6   6  12        0.31      -24.94     35.33 o 
   7   6  12        2.42       -8.35     36.17 o 
   8   6  12       47.75      -11.16     68.79 o 
  -6   7  12        3.21      -70.22     35.11 o 
  -5   7  12       13.55        3.35     39.45 o 
  -4   7  12       23.94       46.52     40.16 o 
  -3   7  12        1.19       28.59     34.07 o 
  -2   7  12        6.28       -5.37     31.05 o 
  -1   7  12       34.01       23.90     43.21 o 
   0   7  12       17.19       13.37     31.24 o 
   1   7  12        2.13       16.99     31.23 o 
   2   7  12        2.22       29.89     31.26 o 
   3   7  12       31.69       16.03     37.99 o 
   4   7  12        3.78      -51.78     34.62 o 
   5   7  12        4.20       12.48     38.48 o 
 -14   1  13        4.85       -3.34     52.75 o 
 -13   1  13       23.12       39.46     53.04 o 
 -12   1  13      212.58      296.34     67.44 o 
 -11   1  13       58.74      119.06     52.59 o 
 -10   1  13        0.00        5.48     34.36 o 
  -9   1  13      257.09      242.13     65.89 o 
  -8   1  13      276.18      259.88     82.19 o 
  -7   1  13       29.04       24.66     23.66 o 
  -6   1  13       40.87      -18.57     23.34 o 
  -5   1  13        1.88        5.42     16.20 o 
  -4   1  13      348.05      431.31     25.82 o 
  -3   1  13     1806.89     1932.54     44.69 o 
  -2   1  13      771.04      824.87     40.06 o 
  -1   1  13       88.51       87.75     15.34 o 
   0   1  13        0.05      -21.76     10.88 o 
   1   1  13      246.23      247.40     20.18 o 
   2   1  13      441.19      400.81     23.20 o 
   3   1  13       17.10       22.77     13.12 o 
   4   1  13      266.43      263.95     22.23 o 
   5   1  13        7.35      -23.07     16.78 o 
   6   1  13      187.85      181.73     24.88 o 
   7   1  13       51.32       50.34     25.04 o 
   8   1  13       39.15       48.03     28.56 o 
   9   1  13       10.54       10.67     26.18 o 
  10   1  13      132.29      145.51     36.69 o 
  11   1  13       30.82       66.68     35.04 o 
  12   1  13       16.43      -57.91     31.13 o 
  13   1  13       19.88        6.23     42.09 o 
 -14   2  13       34.96      101.95     65.92 o 
 -13   2  13       16.36      -19.44     54.87 o 
 -12   2  13       12.89      -44.28     32.68 o 
 -11   2  13      421.28      378.25     47.92 o 
 -10   2  13      330.90      292.59     50.87 o 
  -9   2  13     1101.33     1108.39     62.83 o 
  -8   2  13       80.34       88.14     33.40 o 
  -7   2  13       23.40       -5.35     65.50 o 
  -6   2  13      176.86      190.44     46.80 o 
  -5   2  13      917.05      824.35     39.09 o 
  -4   2  13      410.45      423.66     33.65 o 
  -3   2  13      104.80       75.95     20.42 o 
  -2   2  13        4.46      -27.92     15.47 o 
  -1   2  13     1678.82     1599.43     45.33 o 
   0   2  13      335.56      321.18     28.09 o 
   1   2  13       46.39       39.84     16.45 o 
   2   2  13      104.67      108.96     16.36 o 
   3   2  13      808.62      833.92     37.63 o 
   4   2  13      593.65      647.63     31.73 o 
   5   2  13     1252.88     1254.88     43.36 o 
   6   2  13      401.97      374.02     28.49 o 
   7   2  13       55.87       55.13     20.57 o 
   8   2  13      136.22      161.68     28.47 o 
   9   2  13       90.40       80.78     26.02 o 
  10   2  13       44.89       29.88     27.58 o 
  11   2  13       18.93        6.99     36.96 o 
  12   2  13        4.88       23.58     39.55 o 
  13   2  13       12.29       44.59     43.78 o 
 -13   3  13        0.91      -36.58     37.42 o 
 -12   3  13      247.45      216.20     47.10 o 
 -11   3  13       38.07       33.29     36.72 o 
 -10   3  13       48.65       41.33     34.77 o 
  -9   3  13        0.39      -55.87     27.94 o 
  -8   3  13      149.73      119.50     72.04 o 
  -7   3  13      406.08      269.77     38.49 o 
  -6   3  13       99.59       60.49     28.44 o 
  -5   3  13       87.62       60.89     25.94 o 
  -4   3  13      832.67      783.19     40.10 o 
  -3   3  13     1049.33     1046.28     44.06 o 
  -2   3  13      412.84      502.00     30.67 o 
  -1   3  13     1770.66     1905.32     52.28 o 
   0   3  13      115.35      123.50     21.65 o 
   1   3  13        5.26      -14.80     15.89 o 
   2   3  13      686.65      673.37     34.40 o 
   3   3  13      421.75      401.98     33.33 o 
   4   3  13       27.63      -22.83     19.78 o 
   5   3  13        3.96      -25.47     20.18 o 
   6   3  13       16.92       -0.61     21.49 o 
   7   3  13        2.62        0.09     22.93 o 
   8   3  13       19.00       32.24     26.46 o 
   9   3  13       12.83       -2.74     26.38 o 
  10   3  13       73.58       75.96     35.50 o 
  11   3  13       17.56      -37.38     48.88 o 
  12   3  13      223.90      115.51     50.43 o 
 -12   4  13        2.44       10.81     46.72 o 
 -11   4  13       91.55      163.92     57.16 o 
 -10   4  13        1.78       45.18     45.46 o 
  -9   4  13      366.17      329.47     55.51 o 
  -8   4  13       97.82      118.96     36.93 o 
  -7   4  13      181.97      126.76     36.11 o 
  -6   4  13      244.48      270.28     34.48 o 
  -5   4  13      245.27      238.01     32.57 o 
  -4   4  13       70.50       30.88     28.00 o 
  -3   4  13       82.00      106.83     27.73 o 
  -2   4  13      205.21      207.96     27.04 o 
  -1   4  13       20.14      -23.87     18.45 o 
   0   4  13       76.74       59.19     21.27 o 
   1   4  13       44.03       48.48     20.93 o 
   2   4  13       43.67       41.78     20.92 o 
   3   4  13      190.42      231.26     28.06 o 
   4   4  13        3.99        8.24     22.85 o 
   5   4  13      641.59      634.68     43.08 o 
   6   4  13      162.27      171.57     31.68 o 
   7   4  13      100.84      130.31     47.39 o 
   8   4  13       53.22        9.54     31.78 o 
   9   4  13        0.43      -21.60     31.71 o 
  10   4  13        7.66       21.38     36.37 o 
  11   4  13        4.14      -15.46     42.21 o 
 -10   5  13       76.14       95.80     52.03 o 
  -9   5  13       40.13      111.76     52.70 o 
  -8   5  13       36.41       53.83     37.49 o 
  -7   5  13      196.74      258.71     44.06 o 
  -6   5  13       14.42       25.94     29.20 o 
  -5   5  13        0.18      -14.20     26.58 o 
  -4   5  13        0.37       28.37     27.36 o 
  -3   5  13        6.17       14.34     25.76 o 
  -2   5  13       88.50      114.67     28.26 o 
  -1   5  13       97.62       99.64     25.87 o 
   0   5  13      252.93      241.24     34.25 o 
   1   5  13      398.67      455.33     36.65 o 
   2   5  13        2.53       -5.25     21.89 o 
   3   5  13       55.42       50.53     25.28 o 
   4   5  13       21.31       35.17     27.03 o 
   5   5  13      124.75      110.29     32.17 o 
   6   5  13        4.44      -30.50     29.82 o 
   7   5  13      133.20       94.13     39.87 o 
   8   5  13       12.29      -19.47     33.71 o 
   9   5  13        0.17       24.00     47.20 o 
  10   5  13       23.68       14.07     43.94 o 
  -8   6  13        1.18       37.94     53.19 o 
  -7   6  13       82.07       27.27     41.46 o 
  -6   6  13      143.86      116.53     36.83 o 
  -5   6  13       18.06       50.95     31.53 o 
  -4   6  13      149.63      140.97     36.59 o 
  -3   6  13        5.06       -3.69     25.55 o 
  -2   6  13      108.18      157.63     33.19 o 
  -1   6  13       92.86       57.64     29.50 o 
   0   6  13      253.24      179.58     33.97 o 
   1   6  13       13.74        3.77     25.64 o 
   2   6  13        9.46       46.16     27.76 o 
   3   6  13       40.06       18.21     25.80 o 
   4   6  13       41.61        9.15     29.94 o 
   5   6  13        2.06        5.74     34.69 o 
   6   6  13        5.48       18.73     34.29 o 
   7   6  13       30.09       38.61     44.20 o 
   8   6  13       69.34      106.53     51.73 o 
  -5   7  13        9.56      -23.89     39.37 o 
  -4   7  13        7.50       16.20     39.07 o 
  -3   7  13       66.77       -6.88     35.80 o 
  -2   7  13        0.36      -65.23     33.37 o 
  -1   7  13        1.23      -44.05     33.72 o 
   0   7  13        1.09        8.00     35.16 o 
   1   7  13       84.14       56.56     38.38 o 
   2   7  13       14.79      -26.88     32.98 o 
   3   7  13       75.70       59.07     40.63 o 
   4   7  13       18.47       -5.77     36.56 o 
 -14   0  14      219.83      324.78    104.07 o 
 -13   0  14       60.95      302.17    100.18 o 
 -12   0  14        4.87       29.25     67.89 o 
 -11   0  14      251.24      400.80    101.20 o 
 -10   0  14      485.55      319.93     94.80 o 
  -9   0  14      982.23     1200.59    152.73 o 
  -8   0  14      832.11      920.59     78.05 o 
  -7   0  14      419.79      470.68     59.41 o 
  -6   0  14      102.42      141.89     42.58 o 
  -5   0  14       23.62      -11.24     38.55 o 
  -4   0  14      127.83      118.04     26.19 o 
  -3   0  14       31.11       46.75     28.01 o 
  -2   0  14     1054.25     1213.56     68.66 o 
  -1   0  14      506.36      561.55     63.28 o 
   0   0  14     6303.74     6521.37    184.87 o 
   1   0  14      382.72      429.74     33.85 o 
   2   0  14      339.40      404.16     34.13 o 
   3   0  14      117.67       92.41     25.02 o 
   4   0  14      714.50      670.37     44.39 o 
   5   0  14     1237.41     1165.74     72.99 o 
   6   0  14      718.76      698.34     63.09 o 
   7   0  14     1014.76      915.96     87.45 o 
   8   0  14       91.13       97.66     43.20 o 
   9   0  14       15.07       65.82     51.23 o 
  10   0  14       14.79      -56.53     39.36 o 
  11   0  14        0.12       24.26     48.89 o 
  12   0  14      158.57      298.08    102.13 o 
  13   0  14        1.46       -8.07     53.66 o 
 -14   1  14       41.83       40.66     60.71 o 
 -13   1  14       30.37      148.90     62.41 o 
 -12   1  14        5.27       12.67     75.90 o 
 -11   1  14      210.57      211.77     60.06 o 
 -10   1  14        0.04      -15.18     34.71 o 
  -9   1  14      286.05      262.80     45.02 o 
  -8   1  14      132.43      115.26     39.34 o 
  -7   1  14     1358.81     1409.99     63.01 o 
  -6   1  14      186.23      197.90     31.37 o 
  -5   1  14      139.78      178.87     29.79 o 
  -4   1  14       45.38       36.64     20.34 o 
  -3   1  14     1874.07     1986.21     54.38 o 
  -2   1  14     1068.87     1061.11     39.60 o 
  -1   1  14     1936.39     2010.08     53.28 o 
   0   1  14     1147.19     1238.32     37.38 o 
   1   1  14        8.63        4.07     16.69 o 
   2   1  14      216.36      198.83     19.07 o 
   3   1  14       21.40       35.49     12.95 o 
   4   1  14       28.92       -8.62     17.31 o 
   5   1  14      626.28      653.69     58.98 o 
   6   1  14      437.88      563.09     42.13 o 
   7   1  14      194.99      204.78     33.39 o 
   8   1  14      489.49      456.16     43.58 o 
   9   1  14        4.05       -7.75     27.50 o 
  10   1  14       46.88       47.39     32.49 o 
  11   1  14       74.67       40.48     33.61 o 
  12   1  14      143.72       78.21     39.63 o 
  13   1  14        1.54      -18.04     41.74 o 
 -13   2  14        4.66      -41.35     55.23 o 
 -12   2  14        6.29       37.34     62.46 o 
 -11   2  14        1.82       35.69     40.31 o 
 -10   2  14       43.59       72.48     41.48 o 
  -9   2  14       10.06      -18.50     33.59 o 
  -8   2  14      507.41      518.18     55.91 o 
  -7   2  14     1090.49     1027.24    105.98 o 
  -6   2  14       11.74       36.14     23.87 o 
  -5   2  14      169.48      199.50     26.31 o 
  -4   2  14       99.50       93.91     24.13 o 
  -3   2  14        0.62       -4.06     18.46 o 
  -2   2  14      635.76      568.42     45.48 o 
  -1   2  14       20.69        8.71     16.20 o 
   0   2  14      226.36      189.61     21.85 o 
   1   2  14      293.23      260.98     33.65 o 
   2   2  14        7.23       -0.42     16.13 o 
   3   2  14      281.61      252.73     30.28 o 
   4   2  14      403.15      362.31     31.37 o 
   5   2  14      217.24      229.28     29.09 o 
   6   2  14        9.99        1.08     19.45 o 
   7   2  14      496.82      511.01     39.39 o 
   8   2  14       32.71       36.99     22.51 o 
   9   2  14      172.22      226.86     39.75 o 
  10   2  14       97.89      108.25     36.94 o 
  11   2  14       13.73      -49.12     36.65 o 
  12   2  14       44.86       14.50     51.80 o 
 -12   3  14       89.21      109.20     43.71 o 
 -11   3  14       20.60       29.80     38.09 o 
 -10   3  14        8.30       14.31     41.15 o 
  -9   3  14        5.15      -22.47     40.60 o 
  -8   3  14      184.01      122.90     44.77 o 
  -7   3  14       15.87        3.04     42.73 o 
  -6   3  14       30.82       -2.33     24.82 o 
  -5   3  14        0.23       -8.21     22.85 o 
  -4   3  14      200.34      220.09     30.81 o 
  -3   3  14       10.01        3.21     20.60 o 
  -2   3  14       49.49       67.03     21.74 o 
  -1   3  14       58.30       69.21     21.63 o 
   0   3  14      569.63      575.86     33.47 o 
   1   3  14      204.53      243.50     25.49 o 
   2   3  14     1157.67     1245.02     58.32 o 
   3   3  14      532.23      558.79     36.42 o 
   4   3  14       13.56        9.37     21.74 o 
   5   3  14       52.13       86.90     26.14 o 
   6   3  14        2.78       -1.88     23.16 o 
   7   3  14        2.22      -17.35     27.45 o 
   8   3  14        4.35       48.62     28.05 o 
   9   3  14        0.78       -9.91     27.95 o 
  10   3  14       59.88       45.41     36.55 o 
  11   3  14        5.11       -2.36     44.32 o 
  12   3  14        0.30       59.45     44.81 o 
 -11   4  14       81.85       77.19     51.67 o 
 -10   4  14       34.97      -13.56     45.28 o 
  -9   4  14      102.98      133.54     48.82 o 
  -8   4  14        9.09      -30.90     31.77 o 
  -7   4  14       95.87       90.09     36.03 o 
  -6   4  14      270.58      273.67     35.75 o 
  -5   4  14      699.98      663.92     76.09 o 
  -4   4  14      417.50      412.46     44.65 o 
  -3   4  14       51.79       64.44     27.20 o 
  -2   4  14        2.59       -3.67     19.77 o 
  -1   4  14       30.51       58.79     22.69 o 
   0   4  14       59.29       30.52     21.17 o 
   1   4  14      138.92       97.89     24.54 o 
   2   4  14       25.15       18.69     21.28 o 
   3   4  14      113.76       91.53     25.39 o 
   4   4  14      201.32      228.22     33.08 o 
   5   4  14       74.93       27.07     25.29 o 
   6   4  14        9.00       24.58     26.83 o 
   7   4  14       16.02       -1.33     27.40 o 
   8   4  14      103.49       41.94     34.78 o 
   9   4  14      136.60      105.48     40.56 o 
  10   4  14       45.84       30.21     58.76 o 
  11   4  14       22.62      -34.38     40.51 o 
 -10   5  14       47.82       74.06     50.38 o 
  -9   5  14        9.57      105.46     50.20 o 
  -8   5  14       51.02       -6.84     38.43 o 
  -7   5  14       52.73       43.63     38.03 o 
  -6   5  14      106.21       61.77     31.23 o 
  -5   5  14       90.19       96.12     31.45 o 
  -4   5  14        9.23       16.02     30.28 o 
  -3   5  14      302.62      259.78     39.45 o 
  -2   5  14      114.38      107.40     28.79 o 
  -1   5  14       86.82       77.04     28.51 o 
   0   5  14        0.19      -24.34     22.27 o 
   1   5  14       48.92       25.92     24.51 o 
   2   5  14      203.40      127.76     27.67 o 
   3   5  14      155.63      135.35     29.65 o 
   4   5  14       96.11       64.52     31.28 o 
   5   5  14       32.91       72.21     30.94 o 
   6   5  14        1.72      -17.11     31.33 o 
   7   5  14        0.42      -13.05     32.88 o 
   8   5  14        8.27       29.66     43.38 o 
   9   5  14        0.00      -53.27     39.17 o 
  -7   6  14       22.82      -11.70     39.97 o 
  -6   6  14        0.42      -49.41     38.89 o 
  -5   6  14       13.93       -0.41     33.80 o 
  -4   6  14       67.50       71.83     37.00 o 
  -3   6  14       61.84       74.62     37.22 o 
  -2   6  14        3.11       -2.08     28.89 o 
  -1   6  14       41.97       22.85     30.19 o 
   0   6  14       14.72       11.02     27.43 o 
   1   6  14        7.03      -27.09     26.72 o 
   2   6  14       18.25       22.47     28.13 o 
   3   6  14       18.53       -9.84     27.19 o 
   4   6  14       22.52        3.48     28.26 o 
   5   6  14       24.50       59.16     36.42 o 
   6   6  14       15.60       30.53     41.04 o 
   7   6  14       48.53       81.60     57.92 o 
  -3   7  14        0.19      -23.55     44.39 o 
  -2   7  14        0.78      -26.51     34.75 o 
  -1   7  14        5.19        8.93     37.74 o 
   0   7  14       39.65       54.51     39.87 o 
   1   7  14       18.68      -13.84     36.32 o 
   2   7  14        1.62       59.60     38.84 o 
 -13   1  15       12.72       59.06     54.08 o 
 -12   1  15       47.84       73.45     58.50 o 
 -11   1  15      137.20      225.75     64.14 o 
 -10   1  15        2.74        7.85     47.24 o 
  -9   1  15        1.67       35.55     52.72 o 
  -8   1  15      467.92      502.40    119.80 o 
  -7   1  15      371.13      512.56     45.55 o 
  -6   1  15       25.97       53.71     28.67 o 
  -5   1  15      213.57      217.63     30.29 o 
  -4   1  15       23.92       14.90     21.83 o 
  -3   1  15      162.15      131.58     26.23 o 
  -2   1  15      111.44       99.42     25.19 o 
  -1   1  15      544.61      535.61     31.35 o 
   0   1  15       68.24       52.28     20.92 o 
   1   1  15      187.95      233.25     19.70 o 
   2   1  15      252.69      245.31     31.40 o 
   3   1  15       15.64       38.47     18.88 o 
   4   1  15       19.33       25.10     19.48 o 
   5   1  15        0.70        7.10     19.04 o 
   6   1  15       18.24       29.27     22.08 o 
   7   1  15       96.55       61.57     29.09 o 
   8   1  15      226.80      235.13     48.59 o 
   9   1  15       42.74       46.78     31.41 o 
  10   1  15        0.10       16.54     32.00 o 
  11   1  15       53.57       49.96     36.52 o 
  12   1  15        2.73       32.86     37.76 o 
 -13   2  15       28.79        9.47     62.17 o 
 -12   2  15       84.60       53.85     53.75 o 
 -11   2  15       28.96       19.82     41.49 o 
 -10   2  15      113.64      120.93     53.83 o 
  -9   2  15      190.96      236.19    103.89 o 
  -8   2  15      342.48      318.77     61.41 o 
  -7   2  15       11.91       61.89     43.41 o 
  -6   2  15       73.18       65.64     31.50 o 
  -5   2  15      308.37      321.71     31.17 o 
  -4   2  15      396.56      362.01     31.46 o 
  -3   2  15       34.35       20.82     20.10 o 
  -2   2  15      266.81      306.84     28.74 o 
  -1   2  15      113.16      139.74     25.68 o 
   0   2  15     1220.36     1356.33     44.94 o 
   1   2  15      540.54      654.44     33.26 o 
   2   2  15      571.80      601.17     32.47 o 
   3   2  15       12.56       29.86     19.24 o 
   4   2  15      332.21      331.00     27.69 o 
   5   2  15      109.13       76.09     37.64 o 
   6   2  15      145.87      160.66     33.55 o 
   7   2  15       51.02       41.53     29.74 o 
   8   2  15        2.14       28.40     27.03 o 
   9   2  15       24.44        0.46     27.00 o 
  10   2  15       13.78       68.49     36.04 o 
  11   2  15        0.10       -0.05     40.71 o 
  12   2  15        0.06       25.47     43.76 o 
 -12   3  15       22.83      -26.22     46.87 o 
 -11   3  15      113.08       35.30     48.80 o 
 -10   3  15        0.85      -50.70     96.39 o 
  -9   3  15       43.61      101.35     65.22 o 
  -8   3  15      301.91      234.68     82.24 o 
  -7   3  15      408.40      413.47     51.44 o 
  -6   3  15      336.37      267.28     49.17 o 
  -5   3  15      534.14      556.19     43.67 o 
  -4   3  15        0.58      -29.96     22.73 o 
  -3   3  15       12.66      -23.05     20.22 o 
  -2   3  15      231.35      225.91     29.38 o 
  -1   3  15      732.60      699.11     37.09 o 
   0   3  15        2.63        7.78     20.41 o 
   1   3  15       55.70       47.48     20.83 o 
   2   3  15        7.90        4.48     19.43 o 
   3   3  15      300.70      292.00     28.77 o 
   4   3  15       16.28       -6.51     31.46 o 
   5   3  15        0.50       11.71     23.28 o 
   6   3  15      111.68      101.78     35.93 o 
   7   3  15      221.06      253.01     35.56 o 
   8   3  15      122.57      154.86     33.31 o 
   9   3  15       54.82       81.76     31.95 o 
  10   3  15       39.12       17.88     43.00 o 
  11   3  15        0.01       47.20     59.02 o 
 -11   4  15        2.23        8.56     67.85 o 
 -10   4  15        6.32        0.38     45.01 o 
  -9   4  15        7.51       70.80     47.18 o 
  -8   4  15      124.20      187.54     43.90 o 
  -7   4  15        6.49      -39.29     34.61 o 
  -6   4  15      191.12      200.57     37.18 o 
  -5   4  15       43.57       61.30     31.56 o 
  -4   4  15       90.77       43.22     29.48 o 
  -3   4  15        2.18       21.25     36.64 o 
  -2   4  15       23.24       -2.37     21.89 o 
  -1   4  15        0.80        8.57     22.91 o 
   0   4  15      220.69      287.56     30.70 o 
   1   4  15       74.17      113.40     26.27 o 
   2   4  15      379.49      426.21     46.52 o 
   3   4  15      129.49      118.02     27.13 o 
   4   4  15        4.37       -0.22     22.58 o 
   5   4  15        0.32       25.67     26.54 o 
   6   4  15       71.58       44.70     28.25 o 
   7   4  15        2.34      -33.77     27.92 o 
   8   4  15       43.60       56.94     35.74 o 
   9   4  15       13.51       61.12     44.28 o 
  10   4  15        0.07      -77.17     38.59 o 
  -9   5  15       51.94      -28.73     71.42 o 
  -8   5  15        1.20       50.57     42.04 o 
  -7   5  15        2.41        4.16     37.68 o 
  -6   5  15       15.96        0.24     32.83 o 
  -5   5  15      340.23      331.83     46.02 o 
  -4   5  15       49.93       42.72     40.55 o 
  -3   5  15       84.83      108.60     34.50 o 
  -2   5  15       66.35       43.66     28.01 o 
  -1   5  15       15.57       37.46     26.83 o 
   0   5  15        8.80      -16.40     23.79 o 
   1   5  15      131.96      106.05     28.09 o 
   2   5  15       96.04       81.20     28.40 o 
   3   5  15       33.17      -14.46     24.57 o 
   4   5  15       84.05       99.09     29.18 o 
   5   5  15        1.55      -37.10     25.79 o 
   6   5  15        0.04       -6.43     32.33 o 
   7   5  15        1.72       -4.65     36.91 o 
   8   5  15       16.02       55.26     45.46 o 
  -6   6  15       68.17      114.05     44.70 o 
  -5   6  15       62.34      126.17     48.44 o 
  -4   6  15       78.02       45.50     45.17 o 
  -3   6  15      100.87      129.45     39.80 o 
  -2   6  15        5.29       59.41     33.01 o 
  -1   6  15        0.37      -19.59     28.95 o 
   0   6  15        9.94      -22.91     27.66 o 
   1   6  15       31.03       40.97     30.03 o 
   2   6  15       85.68       95.23     30.62 o 
   3   6  15       13.31      -15.46     32.87 o 
   4   6  15        8.07      -26.90     32.41 o 
   5   6  15      111.32      166.32     45.19 o 
   6   6  15        0.38       90.45     40.91 o 
 -13   0  16      305.17      330.40    105.75 o 
 -12   0  16       11.89       17.88     79.79 o 
 -11   0  16      226.05      287.93    100.90 o 
 -10   0  16       51.50      118.31     79.91 o 
  -9   0  16      311.99      154.55     81.16 o 
  -8   0  16        2.22      -32.66     41.99 o 
  -7   0  16       18.12       92.67     45.58 o 
  -6   0  16      247.93      207.64     53.27 o 
  -5   0  16      519.39      543.04     63.04 o 
  -4   0  16      107.70      228.90     70.70 o 
  -3   0  16     1094.85     1092.19    125.66 o 
  -2   0  16       26.43       49.58     30.33 o 
  -1   0  16       67.26      114.69     34.72 o 
   0   0  16      529.09      564.05     68.39 o 
   1   0  16     2926.46     3104.90    176.39 o 
   2   0  16      573.99      432.18     60.23 o 
   3   0  16      195.94      219.79     41.59 o 
   4   0  16       97.38       95.24     28.46 o 
   5   0  16       52.12       36.55     26.40 o 
   6   0  16        7.48       60.52     30.47 o 
   7   0  16      148.87      199.89     49.20 o 
   8   0  16        1.82       -6.12     38.44 o 
   9   0  16      116.52      175.19     56.40 o 
  10   0  16       35.73        6.72     47.01 o 
  11   0  16      120.32      135.31     59.42 o 
  12   0  16       14.96      -83.65     52.57 o 
 -12   1  16       57.95       -4.48     52.54 o 
 -11   1  16      101.78      130.49    116.57 o 
 -10   1  16       41.41       40.93     40.83 o 
  -9   1  16        0.03      -10.86     38.42 o 
  -8   1  16       48.17       66.49     43.15 o 
  -7   1  16      281.02      379.92     58.18 o 
  -6   1  16     1341.75     1344.35    137.60 o 
  -5   1  16      582.65      652.67     44.21 o 
  -4   1  16      127.58      102.50     39.11 o 
  -3   1  16       56.89       87.21     42.30 o 
  -2   1  16       47.30       38.37     24.54 o 
  -1   1  16      200.33      218.86     30.00 o 
   0   1  16      123.60      113.19     32.64 o 
   1   1  16      282.18      320.79     33.18 o 
   2   1  16      536.39      535.94     52.01 o 
   3   1  16       18.58       -5.38     18.67 o 
   4   1  16      406.90      378.21     31.52 o 
   5   1  16       10.66       -3.32     20.44 o 
   6   1  16        1.19       15.79     27.16 o 
   7   1  16        7.98       34.53     34.86 o 
   8   1  16      666.11      683.23     52.77 o 
   9   1  16       51.80       55.34     32.44 o 
  10   1  16       26.21       19.66     34.46 o 
  11   1  16       52.10       69.45     37.67 o 
  12   1  16       18.97      -25.89     45.20 o 
 -12   2  16       20.47     -104.31     73.69 o 
 -11   2  16       98.31      117.56     59.01 o 
 -10   2  16        8.66      113.04     54.84 o 
  -9   2  16       38.46       74.02     66.27 o 
  -8   2  16       33.16       79.37     51.98 o 
  -7   2  16       54.19       11.29     44.48 o 
  -6   2  16        0.02      -22.27     38.00 o 
  -5   2  16       49.22       11.07     35.95 o 
  -4   2  16        0.40        8.48     25.46 o 
  -3   2  16       53.36       48.51     22.07 o 
  -2   2  16       12.03       32.47     21.81 o 
  -1   2  16       11.33       25.12     21.00 o 
   0   2  16       23.24       31.93     19.65 o 
   1   2  16      455.48      442.93     38.64 o 
   2   2  16      176.27      164.52     24.04 o 
   3   2  16      275.27      342.47     37.61 o 
   4   2  16      223.13      249.84     34.89 o 
   5   2  16       20.06        8.37     33.71 o 
   6   2  16       66.07      106.45     32.66 o 
   7   2  16       29.31       49.70     33.06 o 
   8   2  16       38.94       12.80     31.48 o 
   9   2  16       82.34       92.61     40.78 o 
  10   2  16       56.18       31.59     40.03 o 
  11   2  16       14.25      -39.79     39.08 o 
 -11   3  16       32.67       40.48     57.55 o 
 -10   3  16        9.68       47.77     53.70 o 
  -9   3  16        7.62       28.38     51.20 o 
  -8   3  16       13.39       25.04     57.48 o 
  -7   3  16      107.51      154.61     52.86 o 
  -6   3  16        6.09      -12.55     26.34 o 
  -5   3  16       22.22       20.00     27.09 o 
  -4   3  16      271.58      265.64     35.96 o 
  -3   3  16      353.93      366.60     47.92 o 
  -2   3  16      122.88      142.94     28.12 o 
  -1   3  16      479.87      511.81     34.79 o 
   0   3  16       30.59       49.47     22.37 o 
   1   3  16        4.01        3.37     22.14 o 
   2   3  16        1.19        4.09     20.56 o 
   3   3  16      238.70      212.15     27.30 o 
   4   3  16        4.94        2.23     21.11 o 
   5   3  16       82.09       65.63     25.09 o 
   6   3  16       11.47        3.92     25.42 o 
   7   3  16        7.64      -24.08     26.37 o 
   8   3  16        0.34      -35.29     32.08 o 
   9   3  16        0.07       23.75     48.79 o 
  10   3  16        8.08       28.10     64.30 o 
 -10   4  16       58.23       38.23     58.33 o 
  -9   4  16       86.01       26.60     56.26 o 
  -8   4  16      265.25      239.03     52.53 o 
  -7   4  16       12.83       52.80     40.59 o 
  -6   4  16       11.26       15.83     30.27 o 
  -5   4  16      140.47      159.28     35.56 o 
  -4   4  16      218.22      233.38     37.82 o 
  -3   4  16       32.30      -11.08     35.47 o 
  -2   4  16        1.76        3.82     26.48 o 
  -1   4  16       58.76       36.03     27.11 o 
   0   4  16      135.16       91.19     25.80 o 
   1   4  16        1.83      -38.33     21.15 o 
   2   4  16       55.85       44.39     24.98 o 
   3   4  16        0.39       -6.56     22.80 o 
   4   4  16      162.03      197.05     30.56 o 
   5   4  16      123.09       66.53     27.98 o 
   6   4  16      162.12      172.41     34.83 o 
   7   4  16       42.55       37.05     32.42 o 
   8   4  16        7.29      100.60     44.82 o 
   9   4  16        0.04      -22.08     39.95 o 
  -8   5  16       21.20      -17.61     44.87 o 
  -7   5  16       29.90       13.61     42.91 o 
  -6   5  16        5.90       -5.34     35.18 o 
  -5   5  16       77.59       32.81     34.56 o 
  -4   5  16       18.36        4.98     33.68 o 
  -3   5  16       18.76       37.46     33.49 o 
  -2   5  16      186.43      196.16     34.81 o 
  -1   5  16      176.04      185.87     35.50 o 
   0   5  16      158.76       77.10     37.30 o 
   1   5  16        3.89      -10.04     25.26 o 
   2   5  16        0.96        9.82     25.74 o 
   3   5  16        7.17      -21.03     25.81 o 
   4   5  16       33.77       22.41     27.21 o 
   5   5  16        0.82       34.98     29.12 o 
   6   5  16        2.65      -21.71     28.86 o 
   7   5  16       13.20       63.45     44.92 o 
  -5   6  16        0.46       27.46     47.26 o 
  -4   6  16        0.37      -37.53     41.66 o 
  -3   6  16       84.76      121.88     48.85 o 
  -2   6  16       10.67       13.14     36.95 o 
  -1   6  16        1.30       12.01     37.46 o 
   0   6  16        1.71      -47.88     33.07 o 
   1   6  16        6.49       58.90     38.76 o 
   2   6  16       11.10       47.07     35.16 o 
   3   6  16       35.44       12.92     33.90 o 
   4   6  16        7.34      -13.25     34.33 o 
 -12   1  17       33.19      -25.26     52.54 o 
 -11   1  17       80.55       94.30     59.73 o 
 -10   1  17       38.96       19.16    151.17 o 
  -9   1  17       21.79      105.47     53.68 o 
  -8   1  17        9.34      -20.67     43.28 o 
  -7   1  17      196.26      241.70     77.21 o 
  -6   1  17       41.78       72.65     38.26 o 
  -5   1  17      107.97       81.19     30.65 o 
  -4   1  17        9.20       43.71     27.37 o 
  -3   1  17       61.61      100.40     33.11 o 
  -2   1  17       38.12       36.88     35.24 o 
  -1   1  17       50.43       -0.57     43.08 o 
   0   1  17       92.35       33.84     28.82 o 
   1   1  17       68.31       94.40     32.74 o 
   2   1  17       98.83      132.36     36.85 o 
   3   1  17      122.78      149.02     34.99 o 
   4   1  17      113.12       97.87     29.06 o 
   5   1  17       11.14        0.41     24.90 o 
   6   1  17        0.23        6.38     23.62 o 
   7   1  17       25.66      -17.54     36.54 o 
   8   1  17        4.89       87.54     35.10 o 
   9   1  17       27.43       26.86     34.62 o 
  10   1  17       24.47       -0.53     35.19 o 
  11   1  17        3.37       -3.24     36.19 o 
 -11   2  17        6.60      -39.84     51.83 o 
 -10   2  17       83.42        8.70     54.16 o 
  -9   2  17        5.11      -18.68     82.45 o 
  -8   2  17      268.70      198.98     86.22 o 
  -7   2  17       40.98       -5.11     69.83 o 
  -6   2  17       82.59      118.84     39.31 o 
  -5   2  17      112.42      104.42     33.17 o 
  -4   2  17      731.12      819.27     53.76 o 
  -3   2  17      161.58      223.40     35.56 o 
  -2   2  17      123.76      106.23     36.57 o 
  -1   2  17       27.89       17.10     25.33 o 
   0   2  17      261.04      285.08     31.96 o 
   1   2  17      167.34      187.05     28.12 o 
   2   2  17      166.06      184.68     41.79 o 
   3   2  17      225.82      224.93     34.91 o 
   4   2  17       74.78       77.64     29.79 o 
   5   2  17       17.44       15.23     33.15 o 
   6   2  17        8.94       39.33     29.93 o 
   7   2  17        7.80       26.22     31.64 o 
   8   2  17       12.66       53.21     36.34 o 
   9   2  17       13.91       71.61     39.47 o 
  10   2  17       11.81      -14.57     43.10 o 
 -10   3  17       82.31       56.10     60.58 o 
  -9   3  17       15.83       13.95     54.40 o 
  -8   3  17       86.66       82.39     61.82 o 
  -7   3  17       83.88      122.12     55.09 o 
  -6   3  17      138.76      180.98     44.74 o 
  -5   3  17      159.92      234.86     45.75 o 
  -4   3  17      268.55      296.29     39.14 o 
  -3   3  17       24.27        0.20     36.74 o 
  -2   3  17      118.74       67.72     27.39 o 
  -1   3  17        9.01      -11.66     23.89 o 
   0   3  17       61.54       66.65     23.81 o 
   1   3  17       67.14      111.79     24.97 o 
   2   3  17        2.56      -30.58     19.78 o 
   3   3  17      153.92      139.57     26.90 o 
   4   3  17      556.35      565.03     38.62 o 
   5   3  17        5.60       38.51     31.39 o 
   6   3  17       48.20       46.86     34.20 o 
   7   3  17        9.19       27.03     33.76 o 
   8   3  17       32.23       52.16     38.90 o 
   9   3  17       19.29       49.05     47.47 o 
  -9   4  17       22.41       46.30     60.87 o 
  -8   4  17       74.55       49.76     59.39 o 
  -7   4  17        0.95       30.53     41.81 o 
  -6   4  17       31.19       20.08     34.22 o 
  -5   4  17      102.67       76.45     35.12 o 
  -4   4  17      109.48       97.14     34.43 o 
  -3   4  17       54.20       49.80     31.80 o 
  -2   4  17      185.05      170.16     33.94 o 
  -1   4  17      243.81      228.32     32.49 o 
   0   4  17       37.51        0.89     24.15 o 
   1   4  17       17.70       21.37     25.64 o 
   2   4  17        6.96       34.85     25.74 o 
   3   4  17       83.64       64.20     27.17 o 
   4   4  17       10.36       -3.84     25.56 o 
   5   4  17       79.19       56.81     28.86 o 
   6   4  17        3.35      -32.88     25.40 o 
   7   4  17        4.48      -32.68     33.78 o 
   8   4  17        2.85      -52.83     40.35 o 
  -7   5  17        1.08      -45.58     43.29 o 
  -6   5  17       49.09       -1.72     42.29 o 
  -5   5  17        1.73       10.21     42.76 o 
  -4   5  17       71.88       59.20     49.65 o 
  -3   5  17       46.40       33.82     34.96 o 
  -2   5  17      149.48      143.31     41.02 o 
  -1   5  17        7.54       11.09     39.38 o 
   0   5  17        0.42      -15.38     27.02 o 
   1   5  17       46.06       50.43     29.16 o 
   2   5  17       28.97       36.29     28.73 o 
   3   5  17        0.49       65.76     36.15 o 
   4   5  17       16.06       22.48     32.17 o 
   5   5  17        3.57       21.96     32.75 o 
   6   5  17       76.82      120.99     36.80 o 
  -3   6  17        7.21      -17.55     43.09 o 
  -2   6  17        0.05      -36.06     43.41 o 
  -1   6  17       20.10       -8.07     36.00 o 
   0   6  17       28.52       18.09     39.01 o 
   1   6  17       85.52      129.99     43.36 o 
   2   6  17        2.09      -22.25     32.54 o 
 -11   0  18        0.24       94.02     80.69 o 
 -10   0  18       32.57       80.99     84.51 o 
  -8   0  18      192.11       30.09     74.76 o 
  -7   0  18        3.14      -17.35     64.00 o 
  -6   0  18        5.72      -81.10     58.85 o 
  -5   0  18       36.99      143.61     72.43 o 
  -4   0  18      745.40      824.63    111.49 o 
  -3   0  18      575.97      583.05     94.80 o 
  -2   0  18      439.98      655.30    101.56 o 
  -1   0  18       86.69      139.72     69.86 o 
   0   0  18      331.84      270.53     79.73 o 
   1   0  18      216.57      172.68     71.65 o 
   2   0  18       73.94       53.82     37.26 o 
   3   0  18       74.76       53.51     38.51 o 
   4   0  18       12.80       60.00     38.02 o 
   5   0  18      232.43      218.30     50.96 o 
   6   0  18       12.90        6.13     40.00 o 
   7   0  18       25.02       70.50     43.61 o 
   8   0  18       89.20       71.91     39.08 o 
   9   0  18       32.25        7.35     49.92 o 
  10   0  18       38.66       59.10     53.53 o 
 -11   1  18       10.03      126.08     92.17 o 
 -10   1  18      252.71      208.82     96.00 o 
  -9   1  18      178.57      256.25     65.25 o 
  -8   1  18       16.79       18.29     50.64 o 
  -7   1  18       23.24      -12.74     42.95 o 
  -6   1  18       46.97       26.22     37.94 o 
  -5   1  18       57.54       40.45     48.92 o 
  -4   1  18        1.27       14.34     32.13 o 
  -3   1  18        8.37      -19.78     30.72 o 
  -2   1  18      248.29      278.31     42.77 o 
  -1   1  18      108.91      113.00     35.43 o 
   0   1  18        2.14       23.49     30.50 o 
   1   1  18       61.80       21.27     46.87 o 
   2   1  18       37.75       65.14     33.84 o 
   3   1  18      154.13      146.63     42.30 o 
   4   1  18      240.54      329.38     49.23 o 
   5   1  18      274.23      251.10     40.06 o 
   6   1  18       57.61       69.97     32.57 o 
   7   1  18       10.40       31.63     31.21 o 
   8   1  18       16.21       -7.18     32.36 o 
   9   1  18        2.39       10.96     34.93 o 
  10   1  18       29.59       24.66     47.24 o 
 -10   2  18       10.93       64.19     59.51 o 
  -9   2  18        2.84      -23.65     50.02 o 
  -8   2  18        0.15       17.82     48.87 o 
  -7   2  18        1.94       -3.02     52.91 o 
  -6   2  18       51.62       41.99     37.85 o 
  -5   2  18        4.74       14.33     33.14 o 
  -4   2  18       20.32       46.67     30.95 o 
  -3   2  18       59.09       11.18     29.42 o 
  -2   2  18      516.88      496.70     44.51 o 
  -1   2  18       13.04       13.70     33.62 o 
   0   2  18      181.26      184.72     44.86 o 
   1   2  18      115.34      129.17     32.55 o 
   2   2  18        0.37      -15.45     26.34 o 
   3   2  18       33.54       42.28     29.45 o 
   4   2  18        2.97       36.75     38.19 o 
   5   2  18       19.89       31.12     30.38 o 
   6   2  18        5.08        6.02     29.71 o 
   7   2  18        5.32       24.42     33.70 o 
   8   2  18       30.89       38.59     38.33 o 
   9   2  18       20.14       29.26     43.71 o 
 -10   3  18        0.95      -54.54     55.19 o 
  -9   3  18       51.09        8.52     56.85 o 
  -8   3  18       18.55       31.84     57.81 o 
  -7   3  18      101.44      169.60     62.70 o 
  -6   3  18       96.65       89.35     70.60 o 
  -5   3  18       64.92       35.05     42.15 o 
  -4   3  18       10.27       34.25     35.52 o 
  -3   3  18       25.12      -20.89     31.15 o 
  -2   3  18       27.65      -23.62     30.91 o 
  -1   3  18       56.67       51.13     26.74 o 
   0   3  18        3.20        1.11     21.81 o 
   1   3  18       46.06       50.91     25.20 o 
   2   3  18       14.87       17.31     24.43 o 
   3   3  18        6.03      -17.31     30.69 o 
   4   3  18       36.73       36.72     32.26 o 
   5   3  18        9.36       16.02     32.77 o 
   6   3  18       24.05        6.38     34.32 o 
   7   3  18      119.49      174.12     43.97 o 
   8   3  18       45.72       15.40     45.78 o 
   9   3  18        0.67       -3.61     46.68 o 
  -8   4  18       78.06       98.90     60.43 o 
  -7   4  18       74.13       36.30     56.49 o 
  -6   4  18        0.07      -10.62     58.22 o 
  -5   4  18        8.10      -38.77     31.63 o 
  -4   4  18      123.26       56.00     53.65 o 
  -3   4  18       23.79       16.04     32.33 o 
  -2   4  18        6.32       -8.63     30.94 o 
  -1   4  18       14.20       41.58     29.97 o 
   0   4  18      160.42      156.15     30.95 o 
   1   4  18      111.73      125.61     30.31 o 
   2   4  18       42.53       77.91     28.25 o 
   3   4  18       90.40       32.29     30.77 o 
   4   4  18        2.16       11.04     26.97 o 
   5   4  18        6.55       39.09     28.43 o 
   6   4  18        5.48       46.12     45.17 o 
   7   4  18       11.80       -0.27     44.26 o 
  -6   5  18       41.42       44.89     47.64 o 
  -5   5  18       34.08       31.50     43.23 o 
  -4   5  18       33.66       -6.14     41.53 o 
  -3   5  18       10.19       48.39     50.44 o 
  -2   5  18        0.26      -60.31     37.37 o 
  -1   5  18       40.49       21.07     31.40 o 
   0   5  18      103.52       52.88     30.40 o 
   1   5  18        4.16       -4.70     31.95 o 
   2   5  18       10.71      -45.57     30.25 o 
   3   5  18        7.49        1.67     33.58 o 
   4   5  18       18.93      -27.83     30.63 o 
   5   5  18       10.86       -4.24     33.02 o 
 -10   1  19       76.01       91.57     81.46 o 
  -9   1  19       16.62        3.66     65.19 o 
  -8   1  19        2.79        6.69     50.44 o 
  -7   1  19       47.07       88.40     75.60 o 
  -6   1  19       50.71       -4.07     50.94 o 
  -5   1  19        1.42       61.58     50.64 o 
  -4   1  19       41.33       78.11     52.18 o 
  -3   1  19       28.34       -5.68     45.61 o 
  -2   1  19       38.23       32.11     43.08 o 
  -1   1  19       63.91       57.02     35.33 o 
   0   1  19      109.60      181.40     40.21 o 
   1   1  19       13.82       19.96     34.01 o 
   2   1  19        8.21      -18.81     32.91 o 
   3   1  19       11.68       36.86     36.03 o 
   4   1  19       56.57       46.81     36.17 o 
   5   1  19       35.58        8.78     36.57 o 
   6   1  19        0.77        7.29     36.77 o 
   7   1  19        3.89       19.64     32.64 o 
   8   1  19        0.38      -13.53     34.95 o 
   9   1  19        0.93       33.51     71.53 o 
 -10   2  19       25.70       28.56     59.46 o 
  -9   2  19       83.49      -64.43     54.14 o 
  -8   2  19       35.94       44.75     87.77 o 
  -7   2  19      167.48      122.33     82.27 o 
  -6   2  19       19.60       33.94     38.20 o 
  -5   2  19        0.20       40.96     33.27 o 
  -4   2  19       40.21       50.97     33.36 o 
  -3   2  19      378.34      424.09     85.24 o 
  -2   2  19      102.25      100.12     38.23 o 
  -1   2  19        1.13       26.10     33.61 o 
   0   2  19        0.32       12.51     34.45 o 
   1   2  19       75.45       87.80     38.78 o 
   2   2  19        3.56        2.52     34.58 o 
   3   2  19       27.87       21.04     35.49 o 
   4   2  19       17.60       56.31     30.90 o 
   5   2  19      137.94      169.30     37.20 o 
   6   2  19       16.55       27.98     34.50 o 
   7   2  19       92.85       74.13     38.08 o 
   8   2  19        9.14       11.76     44.59 o 
  -8   3  19      126.33       52.08     59.05 o 
  -7   3  19        0.10      -14.04     55.45 o 
  -6   3  19       58.78       49.03     48.18 o 
  -5   3  19        6.69       86.01     69.32 o 
  -4   3  19       86.27      134.15     43.52 o 
  -3   3  19       61.51       97.56     35.54 o 
  -2   3  19        1.26      -32.82     30.09 o 
  -1   3  19       65.50       43.03     34.07 o 
   0   3  19      312.40      384.16     45.37 o 
   1   3  19       12.63       13.20     31.31 o 
   2   3  19        6.91       19.06     30.66 o 
   3   3  19        0.31      -19.82     32.48 o 
   4   3  19      129.99       94.84     38.06 o 
   5   3  19        5.98      -25.15     42.40 o 
   6   3  19       41.45       28.49     36.77 o 
   7   3  19       28.87       15.99     48.01 o 
  -7   4  19      101.86      240.39    106.53 o 
  -6   4  19        7.12       39.78     57.46 o 
  -5   4  19       22.51       17.34     44.47 o 
  -4   4  19       26.03       -6.69     41.82 o 
  -3   4  19       44.82       37.95     35.09 o 
  -2   4  19        7.57      -29.73     32.90 o 
  -1   4  19       97.63       74.25     34.12 o 
   0   4  19      105.02      122.92     32.69 o 
   1   4  19       21.11      -22.20     26.92 o 
   2   4  19       24.73        0.26     28.05 o 
   3   4  19        0.39      -25.97     30.49 o 
   4   4  19        8.46      -27.53     43.95 o 
   5   4  19       20.40       55.74     47.39 o 
   6   4  19        2.55      -21.31     48.28 o 
  -4   5  19        6.24      -46.69     41.38 o 
  -3   5  19        0.12      -39.90     53.28 o 
  -2   5  19       13.04       14.37     42.69 o 
  -1   5  19       16.77      -15.50     47.27 o 
   0   5  19       27.39       57.00     39.00 o 
   1   5  19       10.74       45.37     35.00 o 
   2   5  19        8.01       10.09     34.10 o 
   3   5  19       22.61        7.85     35.02 o 
  -8   0  20      382.89      384.41    106.53 o 
  -7   0  20      127.78      193.25     91.39 o 
  -6   0  20       93.04       62.08     74.53 o 
  -5   0  20       20.79       71.24     80.39 o 
  -4   0  20        1.61      -19.08     70.88 o 
  -3   0  20        0.65       18.72     66.87 o 
  -2   0  20       33.87        9.99     70.40 o 
  -1   0  20       37.12      -52.93     63.16 o 
   0   0  20       71.93      105.87     75.48 o 
   1   0  20       17.85       -3.23     65.91 o 
   2   0  20       48.96        0.00     68.96 o 
   3   0  20       27.54       19.02     67.29 o 
   4   0  20        4.73       -3.89     66.69 o 
   5   0  20        0.61      -67.71     61.07 o 
   6   0  20      147.57      135.47     85.11 o 
   7   0  20      149.46      126.20     88.16 o 
   8   0  20        5.70      -79.79     73.93 o 
  -9   1  20       17.87      -71.06     71.30 o 
  -8   1  20       14.64      -33.73     73.57 o 
  -7   1  20       21.83     -109.16     71.95 o 
  -6   1  20        0.59      -41.20     69.32 o 
  -5   1  20       36.67       11.09     51.84 o 
  -4   1  20       78.75       71.90     54.34 o 
  -3   1  20        1.52      -84.33     42.17 o 
  -2   1  20        3.55      -30.56     44.09 o 
  -1   1  20      323.75      349.95     67.39 o 
   0   1  20      121.18      106.06     61.43 o 
   1   1  20      118.48       78.41     52.21 o 
   2   1  20       84.80       87.41     39.65 o 
   3   1  20        1.17      -18.13     34.86 o 
   4   1  20        4.85       -5.93     34.80 o 
   5   1  20        2.27      -41.55     34.01 o 
   6   1  20       19.47        7.29     39.45 o 
   7   1  20        0.68       -2.35     42.56 o 
   8   1  20        0.38      -44.95     44.35 o 
  -8   2  20        3.77       30.45    139.96 o 
  -7   2  20       23.67      123.09     60.20 o 
  -6   2  20       80.15      115.80     86.37 o 
  -5   2  20       43.74       43.18     76.08 o 
  -4   2  20       36.30       28.15     39.53 o 
  -3   2  20        7.78        3.08     43.54 o 
  -2   2  20        0.01       21.89     37.81 o 
  -1   2  20        3.02       24.44     38.17 o 
   0   2  20        6.64       31.56     41.66 o 
   1   2  20       49.43       34.92     37.96 o 
   2   2  20        0.16       33.69     37.08 o 
   3   2  20       34.58       -5.52     37.98 o 
   4   2  20        3.28       36.75     41.62 o 
   5   2  20        0.95      -17.17     40.31 o 
   6   2  20       14.52        6.26     36.42 o 
   7   2  20        6.66      -13.55     43.53 o 
  -7   3  20        2.62      -78.98     50.75 o 
  -6   3  20       49.09      115.55     47.43 o 
  -5   3  20       10.33      -35.71     40.27 o 
  -4   3  20       16.78       20.65     39.17 o 
  -3   3  20        2.00       21.63     34.98 o 
  -2   3  20       26.96       58.79     44.72 o 
  -1   3  20        0.17      -20.17     38.44 o 
   0   3  20        2.39       38.68     48.26 o 
   1   3  20       17.27       48.90     42.17 o 
   2   3  20       41.78        9.16     40.80 o 
   3   3  20        8.20       -9.72     33.41 o 
   4   3  20       69.25       39.52     38.69 o 
   5   3  20       26.64       30.26     37.38 o 
   6   3  20       16.89      -39.52     43.73 o 
  -5   4  20        2.48      -18.80     53.19 o 
  -4   4  20       25.52      -28.16     53.89 o 
  -3   4  20      144.75       86.89     47.41 o 
  -2   4  20       58.45       77.83     45.99 o 
  -1   4  20       10.64       49.61     58.88 o 
   0   4  20        3.94       18.81     32.82 o 
   1   4  20       25.54      -14.60     35.35 o 
   2   4  20        5.12       32.28     45.32 o 
   3   4  20        8.38      -22.33     83.04 o 
   4   4  20        1.39      -26.99     43.50 o 
  -8   1  21        3.44      -32.78     82.78 o 
  -7   1  21        8.52       13.28     82.30 o 
  -6   1  21       45.45       48.90     66.87 o 
  -5   1  21        8.96       -9.04     56.06 o 
  -4   1  21       30.23       24.12     53.64 o 
  -3   1  21        9.53      -66.90     49.36 o 
  -2   1  21       22.83       -2.79     50.25 o 
  -1   1  21        0.55       36.92     50.90 o 
   0   1  21       35.69      -54.64     43.75 o 
   1   1  21       89.99      121.87     59.25 o 
   2   1  21        4.31      -15.93     47.96 o 
   3   1  21        3.32       80.05     55.42 o 
   4   1  21        0.71       34.89     73.78 o 
   5   1  21        6.86       53.27     53.07 o 
   6   1  21        2.35      -63.59     52.43 o 
   7   1  21        1.88       -1.12     44.77 o 
  -7   2  21       74.15      101.32     92.41 o 
  -6   2  21       52.47       49.17     81.70 o 
  -5   2  21        0.38       16.15     72.85 o 
  -4   2  21        0.85      -68.77     55.36 o 
  -3   2  21       68.50       24.62     79.13 o 
  -2   2  21        2.81       51.29    127.07 o 
  -1   2  21       26.78      -31.99     38.18 o 
   0   2  21        0.12      -12.91     38.51 o 
   1   2  21       70.66      160.47     46.51 o 
   2   2  21       22.49       -2.99     40.85 o 
   3   2  21       27.35       49.98     43.89 o 
   4   2  21       20.41      -22.76     38.88 o 
   5   2  21        0.97      -22.20     43.05 o 
   6   2  21        0.59       26.04     59.71 o 
  -6   3  21        9.68        6.02     60.70 o 
  -5   3  21       38.75       76.22     59.97 o 
  -4   3  21       22.66       51.62     65.64 o 
  -3   3  21      137.51       81.59     57.38 o 
  -2   3  21        1.57       13.39     46.39 o 
  -1   3  21       34.63       30.42     41.54 o 
   0   3  21       23.43       44.15     42.33 o 
   1   3  21       58.61       69.52     47.20 o 
   2   3  21        0.75      -64.91     41.66 o 
   3   3  21       26.64       57.61     47.60 o 
   4   3  21        2.81      -56.91     51.72 o 
  -2   4  21       26.04      -89.06     66.75 o 
  -1   4  21        0.53       39.58     62.60 o 
   0   4  21       53.28       34.44     66.28 o 
   1   4  21        0.28       -0.69     61.58 o 
  -7   0  22      113.03      194.51    100.18 o 
  -6   0  22        0.59      -44.08     82.60 o 
  -5   0  22        2.25      -63.76     80.51 o 
  -4   0  22        1.88       -5.56     80.75 o 
  -3   0  22       41.32      109.04     83.80 o 
  -2   0  22        2.70      -36.60     71.12 o 
  -1   0  22       33.97        0.06     73.75 o 
   0   0  22        4.17       66.99     74.76 o 
   1   0  22       14.71       -8.79     78.59 o 
   2   0  22       66.83      111.85     89.42 o 
   3   0  22      110.98      141.34     89.60 o 
   4   0  22       34.05      -84.45     76.92 o 
   5   0  22       16.88       -4.73     76.98 o 
  -6   1  22        4.98      -66.57     78.23 o 
  -5   1  22       54.82        1.03     91.87 o 
  -4   1  22       67.85       58.48     62.06 o 
  -3   1  22       54.36       71.54     69.56 o 
  -2   1  22       36.64       18.37     84.42 o 
  -1   1  22        7.68       47.24     59.97 o 
   0   1  22       52.74       87.96     55.99 o 
   1   1  22        2.60      -63.07     85.44 o 
   2   1  22        0.75      -37.94     63.40 o 
   3   1  22        1.14      -12.06     56.18 o 
   4   1  22        6.42       52.37     55.71 o 
   5   1  22        0.55      -60.61     49.64 o 
  -5   2  22       19.35      -41.63     82.60 o 
  -4   2  22        1.60      -17.90     58.57 o 
  -3   2  22        0.03       68.77     60.12 o 
  -2   2  22       11.59       -3.25     52.37 o 
  -1   2  22       28.32       18.43     59.15 o 
   0   2  22        2.43        6.12     81.49 o 
   1   2  22        5.23      -45.34     65.88 o 
   2   2  22        3.42      -25.43     47.92 o 
   3   2  22       26.56       -7.48     43.02 o 
   4   2  22       13.06      -23.10     43.82 o 
  -3   3  22        0.44      -49.62    100.96 o 
  -2   3  22       10.93       56.27     49.34 o 
  -1   3  22       35.75       87.00     51.63 o 
   0   3  22       26.00       20.98     48.98 o 
   1   3  22       15.27       10.82     60.89 o 
   2   3  22        0.08      -38.33     56.75 o 
  -4   1  23       20.84       70.19     65.98 o 
  -3   1  23        0.51      -26.75     60.53 o 
  -2   1  23        4.48      -26.90     52.84 o 
  -1   1  23       10.63       45.05     59.22 o 
   0   1  23        1.78      -95.05     50.55 o 
   1   1  23       18.86       51.99     77.25 o 
   2   1  23        1.94      -23.19     79.97 o 
   3   1  23        1.18       -5.42     55.97 o 
  -2   2  23       58.40      123.06     68.05 o 
  -1   2  23       17.84      -44.58     56.63 o 
   0   2  23        4.80       87.81     62.24 o 
   1   2  23        0.20       76.80     80.21 o 
                                                 
